# Supplementary material for: Imidazolium 3-nitro­benzoate
Source: Acta Crystallogr Sect E Struct Rep Online. 2009 Apr 18;65(Pt 5):o1038. doi: 10.1107/S1600536809013142 (PMC2977721; doi:10.1107/S1600536809013142)
Supplement: Supplementary file 2 [file e-65-o1038-Isup2.hkl]

# 
# h,k,l, Fc-squared, Fo-squared, sigma(Fo-squared) and status flag 
# 
data_I
_shelx_title ' shelxl in P21/c' 
_shelx_refln_list_code          4 
_shelx_F_calc_maximum      129.30 
_exptl_crystal_F_000       488.00 
_reflns_d_resolution_high  0.7700 
 
loop_ 
 _symmetry_equiv_pos_as_xyz 
 'x, y, z' 
 '-x, y+1/2, -z+1/2' 
 '-x, -y, -z' 
 'x, -y-1/2, z-1/2' 
 
_cell_length_a    12.2090 
_cell_length_b    12.0810 
_cell_length_c     7.3216 
_cell_angle_alpha  90.000 
_cell_angle_beta  106.380 
_cell_angle_gamma  90.000 
 
_shelx_F_squared_multiplier     1.000 
 
loop_ 
 _refln_index_h 
 _refln_index_k 
 _refln_index_l 
 _refln_F_squared_calc 
 _refln_F_squared_meas 
 _refln_F_squared_sigma 
 _refln_observed_status 
   2   0   0      227.50      157.69      8.60 o 
   3   0   0     3341.83     3139.35     96.09 o 
   4   0   0      761.56      713.06      9.26 o 
   5   0   0     2295.19     2232.11     35.77 o 
   6   0   0      109.13      114.77      3.75 o 
   7   0   0       60.82       47.68      4.99 o 
   8   0   0      471.78      466.66      8.55 o 
   9   0   0       55.23       47.84      3.18 o 
  10   0   0      778.28      771.58     16.62 o 
  11   0   0      173.32      176.42      6.71 o 
  12   0   0      145.17      151.95      4.31 o 
  13   0   0       51.47       56.21      3.22 o 
  14   0   0        2.05        1.38      2.04 o 
   2   1   0      442.22      373.60      2.87 o 
   3   1   0      484.62      472.79      5.04 o 
   4   1   0       95.48       76.96      1.74 o 
   5   1   0      880.59      846.53      8.64 o 
   6   1   0      344.99      390.57      4.51 o 
   7   1   0      449.28      453.11      6.70 o 
   8   1   0        0.06        0.21      1.13 o 
   9   1   0        0.40        0.09      1.30 o 
  10   1   0       93.38       93.02      2.73 o 
  11   1   0        0.08       -1.51      1.51 o 
  12   1   0        0.93        4.44      2.75 o 
  13   1   0        0.13        3.64      1.53 o 
  14   1   0        0.28       -0.84      2.67 o 
   0   2   0     2970.39     2924.75     48.79 o 
   1   2   0     7085.71     6764.85     95.55 o 
   2   2   0    10821.99    10571.57    167.17 o 
   3   2   0        2.20        8.52      1.32 o 
   4   2   0      320.75      278.99      3.79 o 
   5   2   0        1.54        1.25      1.68 o 
   6   2   0     2036.87     2027.01     22.82 o 
   7   2   0      380.77      384.10      6.06 o 
   8   2   0      203.79      205.15      3.14 o 
   9   2   0       36.43       40.51      1.83 o 
  10   2   0      109.18      105.29      3.49 o 
  11   2   0       11.62       10.42      1.85 o 
  12   2   0       49.15       51.45      3.38 o 
  13   2   0       18.63       12.83      2.13 o 
  14   2   0       36.77       29.60      7.02 o 
   1   3   0      529.37      512.86      9.27 o 
   2   3   0        7.02        5.79      1.71 o 
   3   3   0      511.06      472.16      5.81 o 
   4   3   0      878.32      861.19      7.92 o 
   5   3   0     4142.87     4360.40     61.32 o 
   6   3   0      194.47      228.97      3.90 o 
   7   3   0      264.85      234.76      6.33 o 
   8   3   0      133.41      142.08      3.52 o 
   9   3   0       99.06      103.79      2.85 o 
  10   3   0        6.22        4.03      2.33 o 
  11   3   0       31.27       32.03      2.72 o 
  12   3   0       51.26       57.27      4.06 o 
  13   3   0        0.86        0.02      1.84 o 
  14   3   0        0.32        1.58      4.15 o 
   0   4   0      524.95      457.98     12.16 o 
   1   4   0       12.63        7.91      3.08 o 
   2   4   0       56.01       68.40      2.95 o 
   3   4   0     1276.34     1320.56     13.81 o 
   4   4   0      557.01      593.76      6.94 o 
   5   4   0       11.60       12.73      1.92 o 
   6   4   0       54.20       51.98      2.42 o 
   7   4   0      161.66      177.03      4.85 o 
   8   4   0      104.54      111.22      7.06 o 
   9   4   0       34.20       39.30      2.57 o 
  10   4   0       80.29       69.96      2.82 o 
  11   4   0       49.90       49.27      3.45 o 
  12   4   0       12.80        7.24      2.28 o 
  13   4   0       37.05       40.13      4.22 o 
  14   4   0       39.36       38.28      6.52 o 
   1   5   0        1.35       -2.67      2.67 o 
   2   5   0        4.98        4.41      2.19 o 
   3   5   0       98.89       90.21      3.12 o 
   4   5   0       10.65        7.12      1.85 o 
   5   5   0      246.67      280.28      4.27 o 
   6   5   0      108.25      107.53      3.48 o 
   7   5   0      138.50      151.77      3.94 o 
   8   5   0       72.67       81.56      3.92 o 
   9   5   0       32.28       35.71      2.70 o 
  10   5   0       77.34       64.40      2.54 o 
  11   5   0       75.29       69.55      6.05 o 
  12   5   0        0.30        2.24      1.52 o 
  13   5   0       20.51       18.84      3.05 o 
  14   5   0        6.90        9.77      4.98 o 
   0   6   0     1882.93     2022.10    124.17 o 
   1   6   0      110.28      117.91      5.80 o 
   2   6   0      710.00      722.57     11.41 o 
   3   6   0      270.70      251.34      5.15 o 
   4   6   0      141.15      127.43      3.90 o 
   5   6   0        9.85       10.59      2.38 o 
   6   6   0      147.55      150.72      4.35 o 
   7   6   0       16.54       19.57      2.42 o 
   8   6   0       29.74       36.57      3.64 o 
   9   6   0       15.10       14.86      3.21 o 
  10   6   0       72.55       70.07      4.84 o 
  11   6   0       33.42       23.18      2.88 o 
  12   6   0        2.38        5.15      2.09 o 
  13   6   0       14.76       11.20      4.43 o 
  14   6   0        1.43        6.72      4.27 o 
   1   7   0       79.69       83.40      4.86 o 
   2   7   0        1.61       -1.22      2.49 o 
   3   7   0        6.12        3.73      3.22 o 
   4   7   0       11.39       13.51      2.86 o 
   5   7   0       39.87       36.39      3.93 o 
   6   7   0        3.44        1.05      2.27 o 
   7   7   0        4.24        1.15      2.43 o 
   8   7   0      179.12      181.80      4.82 o 
   9   7   0       15.90       14.01      2.52 o 
  10   7   0       57.55       56.13      3.79 o 
  11   7   0       12.67       11.84      2.03 o 
  12   7   0       19.07       14.34      2.35 o 
  13   7   0       19.49       24.78      9.75 o 
   0   8   0      231.81      248.37     12.24 o 
   1   8   0       32.15       45.04      6.31 o 
   2   8   0      370.08      377.42      8.74 o 
   3   8   0        5.80        4.87      3.97 o 
   4   8   0       36.46       36.51      4.02 o 
   5   8   0       11.46       10.64      3.04 o 
   6   8   0      614.17      601.54     15.11 o 
   7   8   0      226.06      223.28      8.92 o 
   8   8   0      250.40      247.08      5.73 o 
   9   8   0       30.50       33.00      4.69 o 
  10   8   0       15.90       15.47      3.53 o 
  11   8   0       20.53       15.02      3.25 o 
  12   8   0        3.08        2.52      2.06 o 
  13   8   0        1.89       -2.91      3.79 o 
   1   9   0        1.08        6.70      4.94 o 
   2   9   0       65.04       66.97      5.43 o 
   3   9   0       70.36       75.52      6.19 o 
   4   9   0       31.21       33.00      4.42 o 
   5   9   0      179.15      173.57      7.04 o 
   6   9   0       77.00       85.73      4.50 o 
   7   9   0       10.29        6.71      2.58 o 
   8   9   0       40.33       38.32      5.23 o 
   9   9   0       22.79       19.81      3.88 o 
  10   9   0       50.88       41.54      5.76 o 
  11   9   0        7.95        6.44      3.65 o 
  12   9   0        0.43        1.85      2.45 o 
   0  10   0      316.88      285.76     15.32 o 
   1  10   0      286.13      273.15     11.16 o 
   2  10   0      132.36      121.95      6.29 o 
   3  10   0       83.94       97.15      6.89 o 
   4  10   0        8.60        7.73      3.63 o 
   5  10   0      164.57      161.79      7.49 o 
   6  10   0       81.99       72.55      4.61 o 
   7  10   0        2.99       -0.94      2.45 o 
   8  10   0       73.90       78.72      3.94 o 
   9  10   0      121.98      120.53      5.85 o 
  10  10   0        0.00       -1.51      3.24 o 
  11  10   0        0.49       -1.84      4.59 o 
   1  11   0       52.65       52.90      5.84 o 
   2  11   0        2.97        5.36      3.83 o 
   3  11   0      257.70      259.68      8.48 o 
   4  11   0      579.98      591.84     14.97 o 
   5  11   0       16.77       19.16      4.07 o 
   6  11   0        1.15       -0.52      3.56 o 
   7  11   0       39.00       38.03      3.70 o 
   8  11   0        2.32       -0.20      2.75 o 
   9  11   0       17.03       12.42      3.02 o 
  10  11   0        5.94        2.90      3.71 o 
   0  12   0      181.22      153.05     11.49 o 
   1  12   0      105.61       91.68      7.05 o 
   2  12   0        1.50        2.84      4.05 o 
   3  12   0      247.54      249.37      8.75 o 
   4  12   0        4.04        8.23      3.55 o 
   5  12   0        0.93        2.44      3.67 o 
   6  12   0       42.97       41.92      4.77 o 
   7  12   0       18.59       15.48      4.32 o 
   8  12   0        3.66       10.19      3.56 o 
   9  12   0        2.55        2.25      3.00 o 
   1  13   0       16.84       21.14      6.26 o 
   2  13   0       87.76       90.85      6.08 o 
   3  13   0        7.75       14.23      4.18 o 
   4  13   0       41.60       40.42      4.73 o 
   5  13   0        0.12       -3.36      3.36 o 
   6  13   0        0.27       -1.38      4.72 o 
   7  13   0        3.36        6.86      4.40 o 
   8  13   0       12.26       12.77      4.80 o 
   0  14   0       45.22       41.19     15.26 o 
   1  14   0        2.07       10.38      4.63 o 
   2  14   0       45.43       27.38      6.33 o 
   3  14   0        6.02        9.82      4.06 o 
   4  14   0        0.14       -3.44      3.87 o 
   5  14   0        0.14        6.14      3.94 o 
   6  14   0        8.48        9.66      4.15 o 
   1  15   0        1.94        9.87      5.41 o 
   2  15   0        4.99        7.28      4.65 o 
   3  15   0        0.34       -2.56      4.65 o 
   4  15   0        1.69        0.96      5.68 o 
 -14   1   1        4.66       10.73      5.65 o 
 -13   1   1       34.54       32.41      3.04 o 
 -12   1   1       43.52       44.29      1.81 o 
 -11   1   1      204.32      201.03      6.18 o 
 -10   1   1     2295.50     2226.98     26.93 o 
  -9   1   1       63.28       64.21      1.72 o 
  -8   1   1      408.34      391.17      3.90 o 
  -7   1   1       26.68       27.28      1.11 o 
  -6   1   1        3.89        1.57      0.69 o 
  -5   1   1      169.21      140.24      1.49 o 
  -4   1   1      779.66      736.58      5.56 o 
  -3   1   1     1167.18     1071.11      9.92 o 
  -2   1   1     1031.77      926.22      7.56 o 
  -1   1   1       33.04       42.96      0.79 o 
   0   1   1      328.74      303.75      3.01 o 
   1   1   1      273.10      261.27      2.36 o 
   2   1   1       63.14       56.05      1.56 o 
   3   1   1      913.49      903.08     11.33 o 
   4   1   1      176.35      196.90      2.89 o 
   5   1   1      667.60      696.95      7.52 o 
   6   1   1        2.57        0.37      1.17 o 
   7   1   1       17.99       15.52      3.32 o 
   8   1   1       54.23       54.93      2.45 o 
   9   1   1      704.92      725.90     12.36 o 
  10   1   1       57.61       57.23      3.14 o 
  11   1   1        3.68        5.99      1.92 o 
  12   1   1       54.71       61.26      3.34 o 
  13   1   1       11.90       11.06      2.34 o 
  14   1   1       47.26       52.97      3.23 o 
 -14   2   1        3.64        3.83      6.78 o 
 -13   2   1        5.73        4.63      1.64 o 
 -12   2   1      122.33      111.60      5.08 o 
 -11   2   1       33.32       32.57      1.57 o 
 -10   2   1      677.81      656.79      8.84 o 
  -9   2   1        0.49        1.18      0.92 o 
  -8   2   1       54.11       59.15      2.01 o 
  -7   2   1      192.49      189.55      2.40 o 
  -6   2   1      422.48      430.83      3.97 o 
  -5   2   1      918.75      947.02      9.08 o 
  -4   2   1      221.16      216.99      2.85 o 
  -3   2   1      597.93      583.11      5.79 o 
  -2   2   1      825.71      754.58      8.11 o 
  -1   2   1     3584.01     3402.57     41.26 o 
   0   2   1       94.17       80.40      2.26 o 
   1   2   1      799.25      719.31      7.54 o 
   2   2   1      205.79      196.59      2.45 o 
   3   2   1      288.52      302.20      4.88 o 
   4   2   1      172.42      168.47      2.75 o 
   5   2   1      333.37      331.84      4.05 o 
   6   2   1       40.42       45.55      2.55 o 
   7   2   1      306.78      291.79      4.97 o 
   8   2   1       64.93       70.86      3.32 o 
   9   2   1      283.60      292.15      7.28 o 
  10   2   1      426.25      449.87     13.17 o 
  11   2   1      104.65      107.77      3.24 o 
  12   2   1        2.30        2.21      2.00 o 
  13   2   1        3.81        0.80      1.73 o 
  14   2   1       15.80        8.96      2.65 o 
 -14   3   1       10.43        8.16      3.78 o 
 -13   3   1       21.94       18.28      3.58 o 
 -12   3   1       32.79       30.10      1.28 o 
 -11   3   1       32.66       37.10      4.19 o 
 -10   3   1      106.01      109.03      3.38 o 
  -9   3   1       29.23       28.00      2.32 o 
  -8   3   1      190.39      179.29      4.43 o 
  -7   3   1       59.65       70.00      2.90 o 
  -6   3   1        0.14        0.44      1.38 o 
  -5   3   1       72.55       71.83      1.67 o 
  -4   3   1     2722.17     2741.21     29.60 o 
  -3   3   1      117.59       98.59      2.99 o 
  -2   3   1       12.51       11.19      2.18 o 
  -1   3   1     1310.15     1272.26     17.97 o 
   0   3   1      454.41      388.94      6.84 o 
   1   3   1     2205.02     2096.40     29.49 o 
   2   3   1      959.18      908.33      9.64 o 
   3   3   1     1913.32     1912.79     19.05 o 
   4   3   1      592.40      569.05      6.75 o 
   5   3   1        9.36        6.84      1.90 o 
   6   3   1        8.05        9.17      1.98 o 
   7   3   1       11.66       10.98      2.37 o 
   8   3   1      235.42      231.14      7.81 o 
   9   3   1      499.29      495.43     14.94 o 
  10   3   1      402.27      400.63     13.82 o 
  11   3   1      111.45      124.67      7.24 o 
  12   3   1      103.49      101.42      3.68 o 
  13   3   1       21.19       16.14      2.54 o 
  14   3   1        5.11        5.25      2.31 o 
 -15   4   1       63.20       65.06     19.26 o 
 -14   4   1        9.49        6.73      2.46 o 
 -13   4   1       39.33       39.61      4.65 o 
 -12   4   1      181.79      155.10      9.46 o 
 -11   4   1      163.59      151.07      6.10 o 
 -10   4   1      120.37      121.98      4.46 o 
  -9   4   1       73.48       63.67      3.08 o 
  -8   4   1      168.74      166.44      3.72 o 
  -7   4   1        2.02        2.42      2.14 o 
  -6   4   1      409.91      431.72      4.85 o 
  -5   4   1       51.86       58.99      3.68 o 
  -4   4   1       86.84      105.16      3.09 o 
  -3   4   1      368.06      377.70      6.05 o 
  -2   4   1      990.27      981.84     12.53 o 
  -1   4   1       94.54       86.45      3.86 o 
   0   4   1      268.86      292.81      8.01 o 
   1   4   1       22.33       20.83      2.65 o 
   2   4   1        2.90        1.99      1.80 o 
   3   4   1      245.34      253.05      6.67 o 
   4   4   1     1060.40     1086.49     11.91 o 
   5   4   1        2.79        5.76      1.70 o 
   6   4   1        4.44        3.73      2.23 o 
   7   4   1      230.40      227.07      5.72 o 
   8   4   1       17.67       20.36      2.14 o 
   9   4   1      272.48      282.81      9.43 o 
  10   4   1       30.50       32.09      4.51 o 
  11   4   1       27.74       26.87      2.33 o 
  12   4   1       60.41       58.70      3.35 o 
  13   4   1        9.79        6.46      2.83 o 
  14   4   1       10.37       19.10     10.86 o 
 -14   5   1       10.39        8.85      3.01 o 
 -13   5   1       35.91       31.01      3.74 o 
 -12   5   1        8.44        7.27      1.45 o 
 -11   5   1       51.70       56.11      4.67 o 
 -10   5   1      167.50      146.13      5.65 o 
  -9   5   1       26.13       23.96      2.60 o 
  -8   5   1       78.05       80.66      4.11 o 
  -7   5   1      264.46      269.54      7.17 o 
  -6   5   1       18.59       14.16      1.91 o 
  -5   5   1      489.04      546.72      6.60 o 
  -4   5   1      105.41       92.41      3.37 o 
  -3   5   1      136.50      168.91      7.59 o 
  -2   5   1      317.60      314.47      9.33 o 
  -1   5   1      121.85      125.60      4.26 o 
   0   5   1     1630.87     1647.96     32.17 o 
   1   5   1      133.96      140.49      4.62 o 
   2   5   1       65.87       57.87      2.69 o 
   3   5   1      197.49      201.72      3.80 o 
   4   5   1     1289.53     1370.33     18.95 o 
   5   5   1        6.25        6.44      1.89 o 
   6   5   1       51.83       57.74      2.69 o 
   7   5   1      116.81      121.13      5.00 o 
   8   5   1        0.51        0.15      2.50 o 
   9   5   1      337.64      347.32     12.62 o 
  10   5   1       99.84      105.67      5.84 o 
  11   5   1        0.31       -0.05      1.91 o 
  12   5   1       10.19        6.88      2.16 o 
  13   5   1       19.52       16.05      2.38 o 
 -14   6   1        2.18        4.64      3.45 o 
 -13   6   1        1.77        1.77      3.27 o 
 -12   6   1       83.90       86.45      6.33 o 
 -11   6   1        2.96        3.72      1.74 o 
 -10   6   1      168.51      165.32      9.21 o 
  -9   6   1       55.02       65.04      3.30 o 
  -8   6   1       29.54       28.53      2.62 o 
  -7   6   1       40.40       39.51      2.79 o 
  -6   6   1       98.03      100.44      3.44 o 
  -5   6   1      176.33      185.00      4.75 o 
  -4   6   1     1060.47     1062.35     20.36 o 
  -3   6   1       49.58       60.41      3.54 o 
  -2   6   1       11.03       10.11      2.53 o 
  -1   6   1       28.17       40.05      3.58 o 
   0   6   1     1427.30     1503.58     39.14 o 
   1   6   1       47.38       60.31      4.15 o 
   2   6   1       50.32       63.06      3.45 o 
   3   6   1      817.68      861.98     11.88 o 
   4   6   1        1.59        0.41      2.46 o 
   5   6   1      273.73      305.24      6.10 o 
   6   6   1      117.80      122.92      4.23 o 
   7   6   1      127.25      141.15      4.02 o 
   8   6   1        0.19        0.74      2.67 o 
   9   6   1        0.70        2.32      2.64 o 
  10   6   1       47.08       45.94      6.16 o 
  11   6   1        4.93        5.46      2.00 o 
  12   6   1       13.16        8.93      2.42 o 
  13   6   1        7.72        7.86      2.44 o 
 -13   7   1       15.60       15.83      5.27 o 
 -12   7   1       10.65        7.38      1.73 o 
 -11   7   1       10.37        5.45      2.10 o 
 -10   7   1       44.34       38.99      3.79 o 
  -9   7   1       94.40       95.91      5.34 o 
  -8   7   1        5.02        5.16      1.99 o 
  -7   7   1        0.66        1.11      2.54 o 
  -6   7   1        9.83        9.26      3.01 o 
  -5   7   1        2.03       -1.10      2.70 o 
  -4   7   1      364.47      373.02      8.58 o 
  -3   7   1      217.26      235.84      7.23 o 
  -2   7   1      682.26      719.41     16.42 o 
  -1   7   1      442.84      423.19     13.18 o 
   0   7   1      293.02      299.59      7.79 o 
   1   7   1      742.20      787.37     18.24 o 
   2   7   1      299.84      287.65      6.39 o 
   3   7   1       43.72       42.20      3.96 o 
   4   7   1       11.09        9.55      2.81 o 
   5   7   1      375.53      373.20      7.23 o 
   6   7   1      177.12      168.27      5.32 o 
   7   7   1        4.71       10.04      2.77 o 
   8   7   1        0.01        0.83      2.20 o 
   9   7   1       20.67       17.04      3.24 o 
  10   7   1       24.14       27.73      3.61 o 
  11   7   1       44.76       44.73      7.42 o 
  12   7   1       52.99       61.35      3.50 o 
  13   7   1        3.90        4.53      2.79 o 
 -13   8   1        0.51        3.01      3.59 o 
 -12   8   1        4.44        7.04      4.38 o 
 -11   8   1       44.30       46.66      6.51 o 
 -10   8   1       10.22       15.22      3.48 o 
  -9   8   1       53.95       56.04      3.41 o 
  -8   8   1        7.56        7.69      2.64 o 
  -7   8   1       56.73       54.13      3.89 o 
  -6   8   1       20.81       20.91      3.13 o 
  -5   8   1      143.86      127.68      5.34 o 
  -4   8   1      656.40      655.27     12.49 o 
  -3   8   1        6.44        5.74      3.50 o 
  -2   8   1        1.04        4.15      3.35 o 
  -1   8   1      352.26      398.46     10.71 o 
   0   8   1      195.15      208.06      8.80 o 
   1   8   1       18.95       26.77      6.01 o 
   2   8   1       31.86       37.89      4.44 o 
   3   8   1        2.12        2.08      2.82 o 
   4   8   1       92.35      100.07      4.62 o 
   5   8   1      577.49      579.90     11.02 o 
   6   8   1      219.32      222.23      6.72 o 
   7   8   1        1.20       -2.29      2.29 o 
   8   8   1       54.82       56.96      4.72 o 
   9   8   1       28.79       38.52      4.75 o 
  10   8   1        1.21        5.07      5.55 o 
  11   8   1        2.76        3.51      2.47 o 
  12   8   1        2.09        3.55      2.39 o 
 -12   9   1        8.85        3.31      4.63 o 
 -11   9   1       28.13       21.75      3.86 o 
 -10   9   1       15.32       17.04      3.80 o 
  -9   9   1        0.72        2.72      2.69 o 
  -8   9   1        1.27        4.17      2.59 o 
  -7   9   1       53.45       38.39      6.08 o 
  -6   9   1      200.45      211.36      6.40 o 
  -5   9   1      297.72      297.70     11.79 o 
  -4   9   1      156.13      148.12      7.41 o 
  -3   9   1        6.16        5.30      3.53 o 
  -2   9   1       57.78       65.63      5.57 o 
  -1   9   1      485.56      514.32     22.90 o 
   0   9   1       13.80       13.66      5.01 o 
   1   9   1      104.58      106.90      8.72 o 
   2   9   1        6.90        7.40      3.64 o 
   3   9   1       13.07        6.84      3.53 o 
   4   9   1       60.90       72.54      4.81 o 
   5   9   1      278.02      296.39      8.45 o 
   6   9   1      268.55      279.47      6.70 o 
   7   9   1       15.46       13.43      3.24 o 
   8   9   1       24.70       25.86      3.28 o 
   9   9   1       42.44       49.00      8.01 o 
  10   9   1        2.21       -1.80      3.73 o 
  11   9   1       14.17       13.11      6.46 o 
 -12  10   1        7.05       10.83      7.09 o 
 -11  10   1       19.26       18.74      3.69 o 
 -10  10   1        1.69        5.05      2.47 o 
  -9  10   1        2.38        3.32      2.59 o 
  -8  10   1       28.00       26.23      3.60 o 
  -7  10   1      448.41      470.47     18.31 o 
  -6  10   1      252.67      263.99      8.40 o 
  -5  10   1       38.65       32.49      3.98 o 
  -4  10   1      592.57      595.58     17.52 o 
  -3  10   1        8.31        7.28      3.73 o 
  -2  10   1       24.73       25.63      5.10 o 
  -1  10   1       89.59       83.06      6.88 o 
   0  10   1       49.38       39.18      5.84 o 
   1  10   1       79.45       65.49      8.77 o 
   2  10   1       29.25       32.60      4.49 o 
   3  10   1       30.01       32.40      4.26 o 
   4  10   1      272.12      283.12      8.70 o 
   5  10   1      110.61      112.81      4.70 o 
   6  10   1      107.70      103.21      5.28 o 
   7  10   1        2.01        1.81      2.50 o 
   8  10   1       72.88       82.86      9.19 o 
   9  10   1        0.36        0.92      3.38 o 
  10  10   1        4.81        2.80      4.63 o 
  11  10   1       43.95       60.39      6.12 o 
 -11  11   1        0.42        2.08      2.92 o 
 -10  11   1        3.34        4.74      2.68 o 
  -9  11   1        7.62        6.04      2.87 o 
  -8  11   1        0.00       -0.80      3.34 o 
  -7  11   1      134.60      131.84      9.32 o 
  -6  11   1       15.10       11.12      3.29 o 
  -5  11   1       81.78       83.09      5.01 o 
  -4  11   1        9.13       14.67      4.11 o 
  -3  11   1        3.30        1.97      3.52 o 
  -2  11   1      124.06      120.51      7.10 o 
  -1  11   1        0.08       -1.41      4.28 o 
   0  11   1        0.84       -2.99      4.19 o 
   1  11   1       67.12       57.79      5.80 o 
   2  11   1        0.11        2.86      4.20 o 
   3  11   1      111.99      111.47      5.30 o 
   4  11   1      209.24      218.80      8.36 o 
   5  11   1        0.49       -0.71      2.96 o 
   6  11   1       26.76       28.10      3.42 o 
   7  11   1       10.64        9.53      2.99 o 
   8  11   1        2.71       -1.05      2.47 o 
   9  11   1        0.86       -0.41      2.84 o 
  10  11   1        0.25        4.58      4.83 o 
 -10  12   1        0.82        2.13      2.63 o 
  -9  12   1        1.19       -0.29      2.93 o 
  -8  12   1       37.71       33.47      4.37 o 
  -7  12   1       37.67       33.71      4.09 o 
  -6  12   1      307.95      318.12     14.02 o 
  -5  12   1        6.90       12.97      3.88 o 
  -4  12   1        0.25       -0.74      3.89 o 
  -3  12   1        0.42       -1.43      3.85 o 
  -2  12   1       14.03       16.07      5.05 o 
  -1  12   1        1.01       -4.49      4.49 o 
   0  12   1       10.31        9.61      4.78 o 
   1  12   1       48.09       46.02      5.97 o 
   2  12   1       13.95       20.25      4.02 o 
   3  12   1       28.65       28.73      4.38 o 
   4  12   1       23.16       18.91      5.49 o 
   5  12   1        5.67       -1.31      2.97 o 
   6  12   1       59.78       68.48      6.41 o 
   7  12   1       16.27       11.62      4.13 o 
   8  12   1        1.19        1.63      2.76 o 
   9  12   1       13.57        9.26      3.61 o 
  -8  13   1        1.62       -2.15      3.54 o 
  -7  13   1       14.14       20.44      4.08 o 
  -6  13   1        1.76       -0.27      3.07 o 
  -5  13   1       21.34       22.78      5.89 o 
  -4  13   1       38.08       45.22      5.13 o 
  -3  13   1        0.84       -2.95      4.51 o 
  -2  13   1       27.49       27.73      5.61 o 
  -1  13   1       33.94       33.53      5.25 o 
   0  13   1        6.88       -1.86      6.51 o 
   1  13   1      124.97      121.85      6.63 o 
   2  13   1       33.69       34.49      5.39 o 
   3  13   1       37.79       34.85      4.90 o 
   4  13   1        3.30        0.99      3.75 o 
   5  13   1        6.24        2.91      3.24 o 
   6  13   1        1.68        3.64      3.29 o 
   7  13   1        4.46        0.89      3.34 o 
  -7  14   1       11.21       12.31      4.34 o 
  -6  14   1        2.83       10.05      6.77 o 
  -5  14   1        0.86        0.85      3.66 o 
  -4  14   1        4.75        8.33      6.06 o 
  -3  14   1        4.72        8.80      5.05 o 
  -2  14   1       29.58       29.28      5.19 o 
  -1  14   1        8.09        1.93      4.92 o 
   0  14   1       12.24       10.57      5.13 o 
   1  14   1        1.39        2.65      4.05 o 
   2  14   1       10.76        9.82      3.99 o 
   3  14   1       12.77       11.38      4.55 o 
   4  14   1        2.08       -1.04      4.46 o 
   5  14   1       62.94       83.89     11.88 o 
   6  14   1       10.49       20.24      4.89 o 
  -4  15   1       12.78        3.43      4.98 o 
  -3  15   1        7.39        9.85      8.02 o 
  -2  15   1        8.38       12.32      6.00 o 
  -1  15   1        7.41        9.64      5.07 o 
   0  15   1        0.52        9.86      6.21 o 
   1  15   1        1.04       12.26      6.58 o 
   2  15   1        0.13        4.20      4.63 o 
   3  15   1       12.57       10.08      4.97 o 
 -15   0   2       21.17       42.62      9.73 o 
 -14   0   2       15.32       11.45      7.14 o 
 -13   0   2       58.68       63.47      8.83 o 
 -12   0   2       52.95       53.40     12.89 o 
 -11   0   2      820.94      830.39     27.20 o 
 -10   0   2      314.89      303.98     14.01 o 
  -9   0   2      169.60      165.85     10.07 o 
  -8   0   2       63.51       49.81      6.30 o 
  -7   0   2      337.39      320.41     10.86 o 
  -6   0   2     1676.80     1711.33     43.44 o 
  -5   0   2      173.04      161.75      6.13 o 
  -4   0   2      201.54      222.31      3.56 o 
  -3   0   2      970.60      948.58     11.11 o 
  -2   0   2      417.69      366.12      4.74 o 
  -1   0   2     8493.90     9056.55    196.09 o 
   0   0   2    10293.01    10510.67    288.42 o 
   1   0   2     7484.95     7209.24    252.80 o 
   2   0   2      515.89      459.64     11.33 o 
   3   0   2      268.44      263.50      7.58 o 
   4   0   2     3529.78     3444.94    108.52 o 
   5   0   2     1479.16     1535.77     38.76 o 
   6   0   2      176.68      155.00      7.45 o 
   7   0   2      253.24      255.27     15.70 o 
   8   0   2      106.81      101.67      7.22 o 
   9   0   2       78.44       72.04      6.33 o 
  10   0   2        0.72        3.55      4.25 o 
  11   0   2        2.20        5.74      2.76 o 
  12   0   2        0.87       -0.06      3.84 o 
  13   0   2       46.01       37.63      6.39 o 
 -15   1   2        0.03       -1.02     11.82 o 
 -14   1   2        7.57        7.00      4.78 o 
 -13   1   2       23.58       17.02      4.80 o 
 -12   1   2       29.93       23.71      1.80 o 
 -11   1   2      226.49      206.60      5.09 o 
 -10   1   2       11.97        7.92      2.60 o 
  -9   1   2        9.69        7.57      1.57 o 
  -8   1   2      524.21      518.41      6.27 o 
  -7   1   2       99.17      101.37      2.31 o 
  -6   1   2       85.42       90.24      2.36 o 
  -5   1   2     2117.02     2076.54     22.24 o 
  -4   1   2      329.62      306.81      2.96 o 
  -3   1   2      434.27      446.46      3.53 o 
  -2   1   2     7165.93     7284.84     95.29 o 
  -1   1   2      248.06      273.00      3.28 o 
   0   1   2    15558.11    16730.31    348.15 o 
   1   1   2     7182.22     7215.26    140.77 o 
   2   1   2     1429.51     1348.03     20.19 o 
   3   1   2      716.45      713.00     15.14 o 
   4   1   2       11.24       15.26      2.22 o 
   5   1   2       20.52       27.27      2.64 o 
   6   1   2      362.42      380.93      7.51 o 
   7   1   2       78.48       92.18      3.02 o 
   8   1   2      270.93      274.98      7.25 o 
   9   1   2        0.33       -2.36      2.36 o 
  10   1   2       24.46       27.82      6.68 o 
  11   1   2        0.05        5.06      2.05 o 
  12   1   2       13.39       15.29      2.41 o 
  13   1   2        1.04        1.86      3.46 o 
 -15   2   2       12.22       16.49      8.27 o 
 -14   2   2       51.78       63.10      8.30 o 
 -13   2   2       72.27       73.22      5.89 o 
 -12   2   2       33.14       35.81      3.53 o 
 -11   2   2      203.33      211.44      7.60 o 
 -10   2   2      139.97      150.86      5.59 o 
  -9   2   2       82.82       89.83      2.52 o 
  -8   2   2       85.67       92.74      3.61 o 
  -7   2   2        0.55        4.28      1.39 o 
  -6   2   2       23.43       24.67      1.79 o 
  -5   2   2      948.04     1035.77      8.13 o 
  -4   2   2      282.02      276.52      3.11 o 
  -3   2   2      197.63      177.04      3.12 o 
  -2   2   2       36.24       38.05      1.89 o 
  -1   2   2    16718.71    17915.17    399.47 o 
   0   2   2     2758.43     2655.42     30.71 o 
   1   2   2       58.98       58.38      3.78 o 
   2   2   2      105.77       92.97      2.71 o 
   3   2   2      258.90      259.04      5.54 o 
   4   2   2      734.75      759.17     11.99 o 
   5   2   2      255.47      273.33      4.44 o 
   6   2   2      104.62      105.95      3.76 o 
   7   2   2       64.28       74.36      3.32 o 
   8   2   2        1.64       -0.64      2.34 o 
   9   2   2      105.55       98.50      4.23 o 
  10   2   2      136.73      128.81      7.66 o 
  11   2   2       28.25       27.67      2.88 o 
  12   2   2       19.19       18.76      2.52 o 
  13   2   2        7.18       11.56      3.32 o 
 -15   3   2        2.59       12.74      8.19 o 
 -14   3   2       15.38       21.74      5.86 o 
 -13   3   2        1.48        2.60      1.64 o 
 -12   3   2       20.26       17.13      2.13 o 
 -11   3   2       75.32       77.11      3.17 o 
 -10   3   2       21.79       22.08      1.98 o 
  -9   3   2        3.02        3.33      1.99 o 
  -8   3   2       23.60       21.77      2.10 o 
  -7   3   2      329.30      311.23      3.62 o 
  -6   3   2     3244.57     3314.42     38.23 o 
  -5   3   2      245.28      240.88      2.84 o 
  -4   3   2      404.88      375.62      4.17 o 
  -3   3   2     2969.02     2924.93     32.40 o 
  -2   3   2       47.86       45.09      2.00 o 
  -1   3   2     5340.62     5454.73     80.85 o 
   0   3   2        7.00        4.62      2.32 o 
   1   3   2      214.75      194.34      3.98 o 
   2   3   2      812.86      832.35     20.81 o 
   3   3   2      151.71      141.86      2.55 o 
   4   3   2        5.14        8.45      1.45 o 
   5   3   2      241.57      269.59      5.79 o 
   6   3   2      268.29      275.27      5.23 o 
   7   3   2      101.03       96.51      3.48 o 
   8   3   2       20.86       22.39      2.45 o 
   9   3   2       51.77       66.07      2.94 o 
  10   3   2       45.43       43.47      3.06 o 
  11   3   2        2.58        2.45      2.94 o 
  12   3   2        0.04       -1.09      2.21 o 
  13   3   2        1.56       -2.69      6.08 o 
 -15   4   2        7.69       14.37      6.56 o 
 -14   4   2       92.76      109.56     12.94 o 
 -13   4   2        0.84       -0.81      1.77 o 
 -12   4   2        1.77        0.08      2.77 o 
 -11   4   2        0.72        0.96      1.93 o 
 -10   4   2       10.97       10.61      1.19 o 
  -9   4   2       30.90       26.75      1.20 o 
  -8   4   2      181.99      175.89      3.88 o 
  -7   4   2     1200.93     1227.70     17.79 o 
  -6   4   2      497.54      507.81      9.68 o 
  -5   4   2       44.22       43.47      2.57 o 
  -4   4   2        6.05        6.01      1.75 o 
  -3   4   2        3.95        2.52      1.75 o 
  -2   4   2       21.96       22.85      1.93 o 
  -1   4   2     2090.60     2113.45     28.21 o 
   0   4   2       58.97       61.25      3.33 o 
   1   4   2      111.35      108.24      3.91 o 
   2   4   2      113.18      120.46      3.90 o 
   3   4   2        1.39        1.63      0.93 o 
   4   4   2      373.19      401.96      7.39 o 
   5   4   2       67.62       75.23      4.03 o 
   6   4   2        0.03        0.82      2.44 o 
   7   4   2       83.62       84.74      3.27 o 
   8   4   2       31.20       29.53      2.67 o 
   9   4   2       94.16       87.44      7.64 o 
  10   4   2       27.35       22.04      2.40 o 
  11   4   2       35.23       44.21      5.45 o 
  12   4   2        1.15       -2.29      2.29 o 
  13   4   2        3.84        3.59      2.66 o 
 -15   5   2        1.25        8.59      7.33 o 
 -14   5   2        5.20       11.72      6.89 o 
 -13   5   2       17.24       17.77      4.70 o 
 -12   5   2        0.48       -0.68      2.81 o 
 -11   5   2        3.94        2.00      0.64 o 
 -10   5   2       23.81       17.15      2.40 o 
  -9   5   2       45.54       48.37      2.64 o 
  -8   5   2       23.30       28.60      2.18 o 
  -7   5   2        3.72        4.08      1.46 o 
  -6   5   2      282.26      282.17      5.07 o 
  -5   5   2      336.72      341.06      5.48 o 
  -4   5   2       69.93       74.59      3.59 o 
  -3   5   2        9.50        5.95      2.31 o 
  -2   5   2       68.75       89.11      3.23 o 
  -1   5   2      145.79      136.20      4.15 o 
   0   5   2      313.54      308.68      6.93 o 
   1   5   2        3.80        3.64      2.33 o 
   2   5   2       34.16       40.03      2.52 o 
   3   5   2       18.32       20.06      1.60 o 
   4   5   2      512.65      507.26      7.53 o 
   5   5   2       67.11       67.83      3.48 o 
   6   5   2       18.39       18.95      2.77 o 
   7   5   2        0.02       -2.11      2.49 o 
   8   5   2       18.00       23.02      3.16 o 
   9   5   2       76.26       74.25      6.65 o 
  10   5   2       91.44       87.72      4.50 o 
  11   5   2       27.30       25.76      2.68 o 
  12   5   2       28.27       28.93      2.71 o 
  13   5   2        9.84       10.22      2.52 o 
 -14   6   2        9.62       11.16      5.24 o 
 -13   6   2        5.29        1.61      3.03 o 
 -12   6   2        9.71        8.10      3.32 o 
 -11   6   2        8.82        4.91      1.05 o 
 -10   6   2       71.32       69.70      5.42 o 
  -9   6   2       10.69        7.58      2.27 o 
  -8   6   2      207.70      211.37      6.27 o 
  -7   6   2       91.23       96.28      3.19 o 
  -6   6   2       34.50       36.89      2.77 o 
  -5   6   2        9.21       10.81      2.50 o 
  -4   6   2        0.00        0.21      2.17 o 
  -3   6   2        2.47        0.35      2.31 o 
  -2   6   2        0.00       -1.47      2.32 o 
  -1   6   2       76.76       78.28      4.34 o 
   0   6   2        8.99        8.39      2.96 o 
   1   6   2       55.49       62.79      4.91 o 
   2   6   2      327.17      304.18      5.75 o 
   3   6   2       15.99       15.49      2.15 o 
   4   6   2        1.81        3.23      1.86 o 
   5   6   2      330.77      329.92      6.32 o 
   6   6   2      108.30      104.52      6.95 o 
   7   6   2        1.78       -0.61      2.38 o 
   8   6   2       22.59       21.98      4.01 o 
   9   6   2       10.81        9.70      2.27 o 
  10   6   2        3.04        0.86      2.31 o 
  11   6   2       23.22       21.68      3.06 o 
  12   6   2        0.14       -1.75      2.42 o 
 -14   7   2        0.03        0.17      4.35 o 
 -13   7   2        0.00        1.33      4.18 o 
 -12   7   2        0.03        4.88      3.08 o 
 -11   7   2       99.28      100.78      3.13 o 
 -10   7   2      191.84      197.07      8.90 o 
  -9   7   2        4.28        7.55      1.89 o 
  -8   7   2       25.44       23.32      2.76 o 
  -7   7   2      143.00      130.87      4.19 o 
  -6   7   2       10.44        8.25      2.64 o 
  -5   7   2       36.14       39.63      4.02 o 
  -4   7   2       45.88       48.48      4.11 o 
  -3   7   2      264.59      254.97      7.07 o 
  -2   7   2      278.82      295.43      9.60 o 
  -1   7   2       42.87       43.99      4.21 o 
   0   7   2      594.30      637.53     14.24 o 
   1   7   2       77.54       80.33      5.98 o 
   2   7   2      462.49      489.22      8.39 o 
   3   7   2        0.04       -1.78      2.21 o 
   4   7   2      279.64      281.77      6.54 o 
   5   7   2        7.63        5.09      2.11 o 
   6   7   2       17.40       17.35      3.52 o 
   7   7   2       22.75       21.17      4.25 o 
   8   7   2      120.72      130.79      6.56 o 
   9   7   2       50.11       40.84      9.64 o 
  10   7   2        0.56        4.68      2.42 o 
  11   7   2        0.38       -0.82      2.59 o 
  12   7   2       18.11       26.67      5.63 o 
 -13   8   2        1.31        0.05      4.06 o 
 -12   8   2       11.11        9.12      4.20 o 
 -11   8   2       47.16       57.69      6.76 o 
 -10   8   2      124.91      135.12      5.14 o 
  -9   8   2       20.93       19.91      2.45 o 
  -8   8   2        4.75       -1.21      2.39 o 
  -7   8   2      116.31      108.73      4.12 o 
  -6   8   2      102.64      106.96      5.60 o 
  -5   8   2        0.98        6.19      3.33 o 
  -4   8   2      415.82      391.86      8.88 o 
  -3   8   2        0.16        2.81      4.16 o 
  -2   8   2      128.51      138.39      5.99 o 
  -1   8   2       84.26       96.63      6.88 o 
   0   8   2       16.21       16.98      4.38 o 
   1   8   2       61.15       66.54      5.46 o 
   2   8   2       15.80       15.99      3.30 o 
   3   8   2       48.30       45.79      4.71 o 
   4   8   2       39.82       47.00      4.26 o 
   5   8   2      195.74      195.78      5.53 o 
   6   8   2        9.22        7.21      3.57 o 
   7   8   2       86.63       94.97      3.66 o 
   8   8   2        0.13        2.56      4.57 o 
   9   8   2        4.88        2.96      3.86 o 
  10   8   2        0.95        4.68      2.75 o 
  11   8   2        5.71        1.00      4.23 o 
 -12   9   2        0.02        0.53      3.36 o 
 -11   9   2       24.79       17.94      3.96 o 
 -10   9   2        0.04        4.46      1.81 o 
  -9   9   2        1.35       -1.09      1.89 o 
  -8   9   2      111.39       98.73      5.05 o 
  -7   9   2       50.69       43.10      3.55 o 
  -6   9   2      263.81      254.40      8.92 o 
  -5   9   2      545.42      505.45     13.46 o 
  -4   9   2      104.80      114.68      6.51 o 
  -3   9   2       39.88       39.30      4.93 o 
  -2   9   2       34.67       33.75      4.72 o 
  -1   9   2      117.79      129.27      9.90 o 
   0   9   2      208.55      211.32      8.40 o 
   1   9   2       26.92       20.51      6.27 o 
   2   9   2       70.85       70.40      4.70 o 
   3   9   2      202.43      203.58      5.93 o 
   4   9   2        1.34        1.63      2.39 o 
   5   9   2       65.27       65.39      3.48 o 
   6   9   2      204.11      210.74      5.42 o 
   7   9   2       23.09       21.12      4.04 o 
   8   9   2      167.46      189.75      9.74 o 
   9   9   2       15.75       16.43      4.75 o 
  10   9   2        0.07        7.14      6.62 o 
  11   9   2       11.79        7.32      4.42 o 
 -12  10   2        0.01        6.30      5.16 o 
 -11  10   2        8.46        3.89      3.60 o 
 -10  10   2        0.02        2.62      2.62 o 
  -9  10   2       21.41       23.73      4.05 o 
  -8  10   2       37.43       41.92      3.78 o 
  -7  10   2      157.19      163.50      6.79 o 
  -6  10   2       54.13       67.01      4.04 o 
  -5  10   2      346.97      348.06     11.91 o 
  -4  10   2      163.74      163.41     11.64 o 
  -3  10   2        1.75       -1.10      3.81 o 
  -2  10   2       43.74       44.40      5.15 o 
  -1  10   2       31.64       25.97      5.74 o 
   0  10   2       17.91       12.21      5.35 o 
   1  10   2        2.04       -1.83      5.07 o 
   2  10   2        7.59        7.69      3.34 o 
   3  10   2       34.54       39.55      3.54 o 
   4  10   2       59.39       61.75      4.57 o 
   5  10   2       29.56       30.25      3.80 o 
   6  10   2       14.63       13.21      2.80 o 
   7  10   2        0.00       -0.17      3.34 o 
   8  10   2       26.80       37.03      7.20 o 
   9  10   2       15.82        6.06      6.30 o 
  10  10   2       18.77       18.37      8.02 o 
 -11  11   2        2.64        2.38      4.52 o 
 -10  11   2        9.15       11.65      2.52 o 
  -9  11   2       35.94       33.90      3.63 o 
  -8  11   2       31.64       24.17      3.51 o 
  -7  11   2        6.25        5.09      3.09 o 
  -6  11   2        4.64        4.59      3.68 o 
  -5  11   2        0.57       -3.62      3.62 o 
  -4  11   2      100.52       90.14      6.15 o 
  -3  11   2        2.20        2.79      3.40 o 
  -2  11   2       47.38       46.36      5.13 o 
  -1  11   2      112.02      114.94      9.91 o 
   0  11   2       76.87       76.25      6.09 o 
   1  11   2      449.13      428.63     14.82 o 
   2  11   2      124.07      125.91      5.47 o 
   3  11   2       31.51       29.49      3.87 o 
   4  11   2        4.97        0.01      3.41 o 
   5  11   2       17.23       18.91      3.21 o 
   6  11   2       36.42       36.88      4.31 o 
   7  11   2       41.11       37.97      3.58 o 
   8  11   2        4.69        6.33      4.26 o 
   9  11   2       40.81       34.67      8.02 o 
 -10  12   2        6.40        5.19      2.73 o 
  -9  12   2       69.80       85.37      5.16 o 
  -8  12   2       52.83       61.15      6.70 o 
  -7  12   2        1.82       -3.24      3.24 o 
  -6  12   2       10.01        6.78      3.79 o 
  -5  12   2       16.49       16.11      4.93 o 
  -4  12   2        4.13        7.91      4.35 o 
  -3  12   2       10.82        6.75      4.29 o 
  -2  12   2        3.43        2.22      4.01 o 
  -1  12   2       48.44       42.26      5.59 o 
   0  12   2       10.41       17.75      4.93 o 
   1  12   2       78.97       73.26      5.51 o 
   2  12   2      186.04      189.03      6.63 o 
   3  12   2      114.53      123.68     10.60 o 
   4  12   2       14.42       17.83      4.08 o 
   5  12   2        3.09        2.41      2.90 o 
   6  12   2        0.51        0.85      3.21 o 
   7  12   2        1.56        3.66      2.71 o 
   8  12   2        1.51        2.10      4.57 o 
  -8  13   2        3.11        5.36      3.99 o 
  -7  13   2       14.57       15.89      4.84 o 
  -6  13   2        0.01       -4.46      4.46 o 
  -5  13   2       21.12       14.67      4.21 o 
  -4  13   2        9.16       13.44      4.50 o 
  -3  13   2       32.48       35.25      4.95 o 
  -2  13   2       20.09       29.14      5.87 o 
  -1  13   2        0.12        6.83      6.35 o 
   0  13   2       88.19       84.36      7.55 o 
   1  13   2       11.54        8.00      3.56 o 
   2  13   2        1.72       -0.55      4.19 o 
   3  13   2      210.93      208.00     10.42 o 
   4  13   2        0.80       -2.68      3.68 o 
   5  13   2        0.00        0.35      3.14 o 
   6  13   2        4.60        8.77      3.44 o 
  -7  14   2        5.82       18.58      6.40 o 
  -6  14   2        2.95       10.55      4.42 o 
  -5  14   2        3.02       -1.50      3.71 o 
  -4  14   2        5.10       16.02      6.05 o 
  -3  14   2       27.15       38.75      5.16 o 
  -2  14   2       59.62       64.60      6.06 o 
  -1  14   2        3.16       -0.12      6.62 o 
   0  14   2        1.25       -0.19      4.35 o 
   1  14   2        1.06       -1.32      4.46 o 
   2  14   2       51.64       51.97      4.82 o 
   3  14   2       42.55       34.77      4.56 o 
   4  14   2       10.40        9.63      4.85 o 
   5  14   2        0.24        3.68      3.44 o 
  -4  15   2        7.94       14.27      5.23 o 
  -3  15   2       23.37       20.20      5.32 o 
  -2  15   2        1.15       -4.24      5.40 o 
  -1  15   2        0.36        3.18      4.98 o 
   0  15   2        3.16       17.49      8.01 o 
   1  15   2        0.03        2.77      3.91 o 
   2  15   2        0.00        4.10      3.98 o 
 -15   1   3        5.96       15.80      7.26 o 
 -14   1   3        8.06        6.96      5.45 o 
 -13   1   3       23.79       24.77      6.67 o 
 -12   1   3      167.92      159.48      8.19 o 
 -11   1   3      571.60      591.38     16.24 o 
 -10   1   3      647.03      645.92     16.52 o 
  -9   1   3      461.70      453.59     14.94 o 
  -8   1   3        5.67        2.57      3.53 o 
  -7   1   3        2.78        1.88      1.70 o 
  -6   1   3      635.31      657.36      8.54 o 
  -5   1   3      656.52      648.04      9.49 o 
  -4   1   3      118.04      112.62      2.31 o 
  -3   1   3     1192.85     1151.03     12.53 o 
  -2   1   3       64.35       60.20      2.42 o 
  -1   1   3       61.79       62.06      2.94 o 
   0   1   3       83.73       69.26      1.72 o 
   1   1   3       25.74       26.84      0.96 o 
   2   1   3      352.83      353.87      8.04 o 
   3   1   3        6.42        4.25      2.30 o 
   4   1   3      819.47      798.23     28.35 o 
   5   1   3        0.90        1.18      2.61 o 
   6   1   3       65.56       65.19      5.88 o 
   7   1   3        0.68        1.04      3.22 o 
   8   1   3       24.35       26.93      3.13 o 
   9   1   3       36.62       36.23      9.98 o 
  10   1   3       15.00       15.50      2.41 o 
  11   1   3       28.88       30.29      2.39 o 
  12   1   3        1.01        0.74      3.80 o 
 -15   2   3       23.99       38.21      8.50 o 
 -14   2   3       20.22       23.15      5.86 o 
 -13   2   3       13.12       21.04      5.47 o 
 -12   2   3       26.26       34.39      6.83 o 
 -11   2   3      149.27      162.56      4.61 o 
 -10   2   3       36.29       37.60      1.79 o 
  -9   2   3       29.73       26.34      2.22 o 
  -8   2   3       42.30       45.50      2.76 o 
  -7   2   3       37.14       40.15      1.80 o 
  -6   2   3       93.72      112.07      1.69 o 
  -5   2   3       54.62       60.92      2.63 o 
  -4   2   3      248.38      254.87      2.90 o 
  -3   2   3      115.90      102.00      1.79 o 
  -2   2   3      103.18       98.30      1.79 o 
  -1   2   3       97.68       94.49      2.92 o 
   0   2   3      307.50      294.47      8.59 o 
   1   2   3       57.43       64.53      3.08 o 
   2   2   3       13.78       17.48      2.48 o 
   3   2   3      240.61      245.28      5.95 o 
   4   2   3       54.05       59.39      2.72 o 
   5   2   3       12.33       14.38      2.07 o 
   6   2   3       34.58       35.12      2.07 o 
   7   2   3       20.85       18.33      2.45 o 
   8   2   3        2.79        1.65      1.69 o 
   9   2   3       76.00       87.73      4.35 o 
  10   2   3       15.90       15.69      3.19 o 
  11   2   3        4.23        3.23      2.33 o 
  12   2   3        5.63        0.50      3.74 o 
 -15   3   3       19.99       29.97      9.43 o 
 -14   3   3        2.40        0.88      9.29 o 
 -13   3   3        6.61        8.48      5.06 o 
 -12   3   3      146.42      134.39      5.59 o 
 -11   3   3      747.07      714.43      9.36 o 
 -10   3   3      121.94      116.51      3.61 o 
  -9   3   3       36.78       29.54      4.07 o 
  -8   3   3       33.93       32.23      2.48 o 
  -7   3   3      196.10      209.68      5.36 o 
  -6   3   3        1.13        2.91      1.98 o 
  -5   3   3       73.41       72.82      2.95 o 
  -4   3   3       12.35       14.53      1.46 o 
  -3   3   3        2.01        2.43      1.42 o 
  -2   3   3     1288.42     1287.79     14.68 o 
  -1   3   3        6.62        8.04      1.34 o 
   0   3   3      258.80      279.03      3.34 o 
   1   3   3      430.18      415.19      8.05 o 
   2   3   3      121.70      122.91      4.75 o 
   3   3   3      103.64       98.50      4.15 o 
   4   3   3      153.47      159.39      3.45 o 
   5   3   3       15.23       16.28      2.13 o 
   6   3   3       54.03       58.26      3.07 o 
   7   3   3        6.40        2.90      1.75 o 
   8   3   3      387.28      407.77     13.37 o 
   9   3   3       35.43       39.68      3.26 o 
  10   3   3        0.02        0.47      1.95 o 
  11   3   3       55.43       51.63      3.91 o 
  12   3   3       38.07       40.26     10.07 o 
 -15   4   3       12.09       12.22      6.64 o 
 -14   4   3       20.75       27.13      6.59 o 
 -13   4   3       21.94       23.75      1.91 o 
 -12   4   3        0.56        0.14      1.65 o 
 -11   4   3        5.48        1.49      1.71 o 
 -10   4   3       54.96       51.12      2.97 o 
  -9   4   3       75.69       70.06      3.52 o 
  -8   4   3       49.69       47.47      3.46 o 
  -7   4   3        0.50        1.30      1.53 o 
  -6   4   3       22.77       28.18      1.83 o 
  -5   4   3        4.40        2.27      1.61 o 
  -4   4   3      167.00      158.92      4.03 o 
  -3   4   3      111.31      112.49      3.10 o 
  -2   4   3      718.20      743.20     13.09 o 
  -1   4   3     1662.78     1737.72     22.40 o 
   0   4   3     1673.23     1740.14     24.99 o 
   1   4   3        1.35       -2.08      2.10 o 
   2   4   3       38.87       36.17      3.75 o 
   3   4   3      164.66      155.33      6.18 o 
   4   4   3        1.73       -3.55      3.55 o 
   5   4   3        7.68        5.09      2.30 o 
   6   4   3        0.06       -1.77      1.77 o 
   7   4   3       34.89       35.44      3.37 o 
   8   4   3      243.17      251.88     13.56 o 
   9   4   3      121.35      124.58      4.75 o 
  10   4   3       42.66       37.04      4.49 o 
  11   4   3       47.21       60.02      5.47 o 
  12   4   3       11.87        1.96      2.48 o 
 -15   5   3        3.90        2.72      6.10 o 
 -14   5   3        2.08        3.81      5.49 o 
 -13   5   3        1.29        0.78      1.87 o 
 -12   5   3       51.66       49.43      3.33 o 
 -11   5   3        4.75        6.41      2.15 o 
 -10   5   3      423.74      404.69      7.86 o 
  -9   5   3      117.83      109.28      6.83 o 
  -8   5   3      117.78      111.83      3.44 o 
  -7   5   3        2.11        2.84      1.68 o 
  -6   5   3       61.14       60.84      2.35 o 
  -5   5   3      695.41      690.46     14.72 o 
  -4   5   3      322.20      328.04      5.40 o 
  -3   5   3      341.53      355.89      7.62 o 
  -2   5   3       24.55       23.45      2.68 o 
  -1   5   3       23.55       29.47      2.76 o 
   0   5   3      190.03      217.32      5.35 o 
   1   5   3      390.17      357.53      5.54 o 
   2   5   3        2.63        5.29      2.81 o 
   3   5   3        2.89        4.90      3.77 o 
   4   5   3      430.51      462.57     11.23 o 
   5   5   3       16.63       20.94      4.17 o 
   6   5   3        2.88        4.90      4.41 o 
   7   5   3       61.20       60.57      3.31 o 
   8   5   3      362.49      386.43     13.05 o 
   9   5   3      151.05      164.29      7.93 o 
  10   5   3       43.05       45.67      3.64 o 
  11   5   3        8.77       10.02      2.68 o 
  12   5   3        7.96        7.67      3.98 o 
 -14   6   3        0.03       -1.55      5.74 o 
 -13   6   3        6.72        6.80      2.05 o 
 -12   6   3        0.06       -1.56      2.85 o 
 -11   6   3        6.81        3.31      2.53 o 
 -10   6   3        3.71        1.05      1.46 o 
  -9   6   3        3.41        2.56      1.37 o 
  -8   6   3       98.02       92.43      3.17 o 
  -7   6   3       14.72       15.58      2.88 o 
  -6   6   3       79.07       70.97      3.29 o 
  -5   6   3       23.29       18.55      2.42 o 
  -4   6   3       17.10       18.15      2.82 o 
  -3   6   3       47.51       38.78      3.24 o 
  -2   6   3      205.04      186.92      4.97 o 
  -1   6   3      419.85      449.74      8.87 o 
   0   6   3      121.66      138.62      6.39 o 
   1   6   3       22.09       28.56      2.31 o 
   2   6   3      345.98      361.43      5.43 o 
   3   6   3      297.64      303.34      5.21 o 
   4   6   3       20.02       20.53      6.09 o 
   5   6   3      449.08      453.04     12.02 o 
   6   6   3       40.18       58.08     11.80 o 
   7   6   3       24.39       24.13      4.18 o 
   8   6   3       37.38       33.83      3.61 o 
   9   6   3       46.23       51.21      3.87 o 
  10   6   3       23.03       25.77      4.13 o 
  11   6   3        6.38        3.02      6.38 o 
 -14   7   3        9.69       -6.89     18.72 o 
 -13   7   3        2.19        4.37      2.82 o 
 -12   7   3       98.53      120.88     11.76 o 
 -11   7   3       78.93       90.89      7.65 o 
 -10   7   3        2.96        0.74      1.92 o 
  -9   7   3       98.14       95.68      3.09 o 
  -8   7   3       10.19        7.70      1.58 o 
  -7   7   3        0.05        1.78      2.18 o 
  -6   7   3      644.12      648.59     18.44 o 
  -5   7   3      643.69      627.66     20.44 o 
  -4   7   3      456.65      457.05      8.43 o 
  -3   7   3      265.97      268.98      6.58 o 
  -2   7   3      221.75      242.41      6.53 o 
  -1   7   3       66.80       78.25      5.73 o 
   0   7   3        9.00       10.30      3.77 o 
   1   7   3        4.03        6.64      2.19 o 
   2   7   3        2.32        5.78      2.54 o 
   3   7   3      460.91      489.19      7.50 o 
   4   7   3      147.23      150.89      3.75 o 
   5   7   3      731.61      764.11     19.66 o 
   6   7   3       22.93       25.15      4.52 o 
   7   7   3        4.80        3.45      3.82 o 
   8   7   3        7.98        9.08      4.08 o 
   9   7   3       10.54       15.17      3.23 o 
  10   7   3        1.37        3.71      3.47 o 
  11   7   3        3.42        2.95      3.49 o 
 -13   8   3        0.54       -1.17      3.02 o 
 -12   8   3        0.00       -2.72      2.72 o 
 -11   8   3        2.33        6.22      3.22 o 
 -10   8   3        1.58        1.52      1.45 o 
  -9   8   3        4.55        5.66      2.05 o 
  -8   8   3        1.87       -2.01      2.83 o 
  -7   8   3       47.15       49.79      5.03 o 
  -6   8   3      173.91      173.78      6.64 o 
  -5   8   3      272.41      262.40     10.75 o 
  -4   8   3        0.27        1.62      2.88 o 
  -3   8   3       20.44       16.49      3.49 o 
  -2   8   3       99.23       96.21      8.27 o 
  -1   8   3        3.32        3.10      3.23 o 
   0   8   3       13.17        9.81      4.86 o 
   1   8   3        0.47       -1.89      2.31 o 
   2   8   3        1.03        3.52      2.41 o 
   3   8   3       51.62       57.21      4.09 o 
   4   8   3       20.47       17.93      4.69 o 
   5   8   3      159.65      163.50      3.68 o 
   6   8   3        0.18       -1.07      4.41 o 
   7   8   3       24.53       28.64      5.09 o 
   8   8   3       22.25       29.01      7.58 o 
   9   8   3        9.16        3.73      5.14 o 
  10   8   3        6.87       14.66      5.78 o 
 -12   9   3       31.26       21.85      4.06 o 
 -11   9   3       15.43       21.66      3.87 o 
 -10   9   3       27.21       28.36      2.29 o 
  -9   9   3        8.73       10.70      2.87 o 
  -8   9   3        5.15        4.55      2.39 o 
  -7   9   3       48.05       55.10      3.26 o 
  -6   9   3       39.77       45.09      3.48 o 
  -5   9   3      194.76      196.17      9.35 o 
  -4   9   3        1.40       -2.69      3.15 o 
  -3   9   3       47.08       51.12      6.24 o 
  -2   9   3       81.43       95.24      6.25 o 
  -1   9   3       81.80       81.09      5.85 o 
   0   9   3       50.80       48.47      5.82 o 
   1   9   3       39.02       37.25      3.55 o 
   2   9   3        2.92        3.24      2.99 o 
   3   9   3       18.24       17.14      2.34 o 
   4   9   3        7.08        7.12      2.60 o 
   5   9   3       49.42       59.48      2.66 o 
   6   9   3        2.63       10.46      4.73 o 
   7   9   3        0.59        6.26      4.44 o 
   8   9   3        7.51       14.18      6.06 o 
   9   9   3       33.35       37.98      5.97 o 
  10   9   3        1.67       10.26      4.89 o 
 -12  10   3        8.53        9.08      3.77 o 
 -11  10   3        6.90        9.18      4.44 o 
 -10  10   3        5.86        2.52      2.16 o 
  -9  10   3       21.15       21.30      2.64 o 
  -8  10   3       19.82       19.67      3.37 o 
  -7  10   3      204.50      215.72      8.04 o 
  -6  10   3        9.81        9.13      3.53 o 
  -5  10   3      117.84      125.43      6.89 o 
  -4  10   3        0.34       -2.73      3.65 o 
  -3  10   3      123.55      125.37      6.95 o 
  -2  10   3      213.08      223.15      9.94 o 
  -1  10   3        1.07        1.37      3.70 o 
   0  10   3      223.67      197.13      8.27 o 
   1  10   3       12.33       12.58      2.98 o 
   2  10   3       14.64       12.43      2.71 o 
   3  10   3       12.00       13.89      3.32 o 
   4  10   3        0.28       -0.94      2.11 o 
   5  10   3        3.12        3.70      2.64 o 
   6  10   3        1.17        2.55      3.71 o 
   7  10   3       12.07       15.25      7.26 o 
   8  10   3        0.02       -5.29      5.29 o 
   9  10   3        0.01       -2.07      5.10 o 
 -11  11   3        4.86        4.89      4.00 o 
 -10  11   3        0.15        1.82      2.33 o 
  -9  11   3        5.16        5.23      2.37 o 
  -8  11   3       72.38       93.92      8.32 o 
  -7  11   3       70.51       76.09      4.63 o 
  -6  11   3       27.25       23.45      3.69 o 
  -5  11   3       33.33       29.50      4.79 o 
  -4  11   3       33.26       32.93      5.34 o 
  -3  11   3       22.51       30.15      4.42 o 
  -2  11   3        0.56        5.15      3.56 o 
  -1  11   3       40.17       35.58      6.19 o 
   0  11   3        4.12        0.88      4.21 o 
   1  11   3       19.96       15.06      3.50 o 
   2  11   3       98.36      105.20      5.84 o 
   3  11   3       25.78       21.52      3.89 o 
   4  11   3       20.46       18.88      2.73 o 
   5  11   3        9.26        6.92      2.25 o 
   6  11   3       17.45       10.03      2.29 o 
   7  11   3        0.12        4.05      5.09 o 
   8  11   3       40.52       38.32      6.82 o 
  -9  12   3       14.00       13.38      3.23 o 
  -8  12   3       12.83        6.21      3.32 o 
  -7  12   3      159.15      169.70      8.71 o 
  -6  12   3       13.64       21.50      3.87 o 
  -5  12   3       27.74       28.17      5.20 o 
  -4  12   3       39.51       46.31      5.94 o 
  -3  12   3        0.02        5.20      3.86 o 
  -2  12   3        6.35        8.41      4.26 o 
  -1  12   3        0.84        8.10      6.64 o 
   0  12   3       57.36       69.80      7.22 o 
   1  12   3        9.64        6.25      3.88 o 
   2  12   3        0.96        1.46      2.83 o 
   3  12   3       33.02       27.28      3.54 o 
   4  12   3        2.47        0.33      2.47 o 
   5  12   3       17.85       25.05      3.62 o 
   6  12   3        1.11       -3.89      5.09 o 
   7  12   3        2.16        0.81      5.64 o 
  -8  13   3       54.71       39.49      4.51 o 
  -7  13   3      127.52      138.80      6.15 o 
  -6  13   3       20.49       19.83      5.08 o 
  -5  13   3        0.00        7.05      4.42 o 
  -4  13   3       17.47       18.82      4.07 o 
  -3  13   3        2.15       10.71      5.15 o 
  -2  13   3        0.32       -4.57      4.57 o 
  -1  13   3        9.32        9.26      4.97 o 
   0  13   3        0.00        0.08      4.37 o 
   1  13   3        5.98       -0.73      3.13 o 
   2  13   3       35.10       24.49      5.66 o 
   3  13   3       79.07       73.62      5.55 o 
   4  13   3        4.45        1.87      3.09 o 
   5  13   3        9.66       17.44      5.48 o 
  -6  14   3        0.78       -4.78      4.78 o 
  -5  14   3        1.31       -4.64      6.15 o 
  -4  14   3        3.94        3.55      4.11 o 
  -3  14   3        9.89        9.99      4.45 o 
  -2  14   3        0.01        8.49      4.53 o 
  -1  14   3        0.03        1.41      5.62 o 
   0  14   3        2.80        5.25      3.61 o 
   1  14   3        2.01        2.64      3.75 o 
   2  14   3        0.34        2.01      3.34 o 
   3  14   3       15.40       15.56      4.81 o 
 -15   0   4       47.07       63.55     11.54 o 
 -14   0   4       17.95       27.08      8.72 o 
 -13   0   4      218.39      243.86     15.42 o 
 -12   0   4       12.21       23.04      7.71 o 
 -11   0   4       65.42       63.88      8.84 o 
 -10   0   4        0.03        4.79      5.96 o 
  -9   0   4      149.95      140.22     11.07 o 
  -8   0   4      184.92      177.13     11.02 o 
  -7   0   4     1299.57     1386.94     18.55 o 
  -6   0   4     1076.70     1087.24     14.59 o 
  -5   0   4       10.68       14.84      1.87 o 
  -4   0   4      490.04      478.08      8.59 o 
  -3   0   4      293.54      290.99      5.50 o 
  -2   0   4       92.48       88.89      2.91 o 
  -1   0   4     1594.62     1586.70     27.81 o 
   0   0   4     1133.02     1084.05     20.79 o 
   1   0   4     1357.91     1304.17     21.29 o 
   2   0   4      190.22      174.61      8.28 o 
   3   0   4     1328.76     1392.93     50.90 o 
   4   0   4      286.33      287.02     12.49 o 
   5   0   4        0.16       -3.41      4.84 o 
   6   0   4        0.96       -1.58      4.87 o 
   7   0   4        0.01        3.98      4.96 o 
   8   0   4       35.68       31.26      6.57 o 
   9   0   4      126.07      109.36      4.90 o 
  10   0   4       13.02       11.30      3.87 o 
  11   0   4        6.75        1.81      5.36 o 
 -15   1   4        1.86        3.15      5.69 o 
 -14   1   4       20.53       29.71      7.82 o 
 -13   1   4       10.05       14.66      5.35 o 
 -12   1   4        5.09       11.24      4.91 o 
 -11   1   4       58.33       62.88      6.04 o 
 -10   1   4       95.04      102.57      6.87 o 
  -9   1   4       49.37       48.77      5.63 o 
  -8   1   4       78.78       84.28      2.22 o 
  -7   1   4       29.76       28.97      2.00 o 
  -6   1   4      147.66      160.02      2.54 o 
  -5   1   4       53.93       56.49      1.82 o 
  -4   1   4      362.72      350.73      4.38 o 
  -3   1   4       36.70       36.51      2.08 o 
  -2   1   4      286.05      296.36      3.98 o 
  -1   1   4      236.62      241.19      3.06 o 
   0   1   4       66.09       61.49      2.12 o 
   1   1   4     1173.40     1157.65     13.43 o 
   2   1   4      369.38      358.79      7.07 o 
   3   1   4       15.63       13.24      3.64 o 
   4   1   4       88.13       93.38     11.06 o 
   5   1   4        5.30        9.10      6.32 o 
   6   1   4       14.38       13.01      3.91 o 
   7   1   4        2.55        0.05      2.34 o 
   8   1   4        6.19        4.62      1.90 o 
   9   1   4        7.15        4.78      2.99 o 
  10   1   4       11.68        7.77      3.55 o 
  11   1   4        9.42        8.30      4.14 o 
 -15   2   4       32.83       42.92      7.74 o 
 -14   2   4        0.37       -1.69      5.09 o 
 -13   2   4        3.46       -2.57      5.91 o 
 -12   2   4      112.54      117.48      7.97 o 
 -11   2   4      199.84      220.03      9.50 o 
 -10   2   4       30.60       36.21      5.45 o 
  -9   2   4       22.83       23.54      3.78 o 
  -8   2   4       35.06       37.18      2.57 o 
  -7   2   4        6.88        3.91      2.28 o 
  -6   2   4      771.93      786.76     10.66 o 
  -5   2   4      344.60      323.10      6.59 o 
  -4   2   4       30.07       30.87      2.05 o 
  -3   2   4       42.67       47.80      2.09 o 
  -2   2   4     2023.11     2138.19     26.03 o 
  -1   2   4      403.01      421.79      5.57 o 
   0   2   4      260.90      280.94      5.14 o 
   1   2   4      601.99      594.85     10.80 o 
   2   2   4      370.22      381.43      7.15 o 
   3   2   4        0.12        1.73      2.70 o 
   4   2   4      321.27      335.81      4.08 o 
   5   2   4        1.34        1.36      1.81 o 
   6   2   4      112.20      111.88      5.76 o 
   7   2   4      107.53      109.02      3.11 o 
   8   2   4      128.58      123.11      8.44 o 
   9   2   4       15.29        8.22      2.14 o 
  10   2   4        4.42        0.65      1.96 o 
  11   2   4        7.90        2.76      3.53 o 
 -15   3   4        0.09       -6.03     10.29 o 
 -14   3   4       41.99       52.44      8.47 o 
 -13   3   4        0.08        5.11      6.24 o 
 -12   3   4      149.29      180.78     19.66 o 
 -11   3   4      176.51      175.74      4.97 o 
 -10   3   4       14.55       10.93      1.63 o 
  -9   3   4        0.35        2.03      1.69 o 
  -8   3   4        0.22       -1.07      1.86 o 
  -7   3   4      131.36      146.18      3.07 o 
  -6   3   4      372.38      369.52      5.62 o 
  -5   3   4      170.36      174.59      2.84 o 
  -4   3   4        0.92       -0.03      1.40 o 
  -3   3   4        6.91        6.55      1.33 o 
  -2   3   4     1299.85     1288.39     14.72 o 
  -1   3   4      840.78      815.37      9.31 o 
   0   3   4      232.20      243.28      5.42 o 
   1   3   4       99.48       93.76      6.29 o 
   2   3   4       13.34       16.25      4.28 o 
   3   3   4       51.97       54.09      4.54 o 
   4   3   4        1.04        3.11      3.04 o 
   5   3   4      117.89      122.17      4.95 o 
   6   3   4       10.27       10.36      1.86 o 
   7   3   4       57.99       65.47      6.96 o 
   8   3   4        5.29        2.69      1.66 o 
   9   3   4        1.12        1.70      1.77 o 
  10   3   4        0.09        1.18      3.95 o 
  11   3   4        1.58       -2.22      3.47 o 
 -15   4   4        7.40       14.05      6.80 o 
 -14   4   4        0.40        4.70      7.02 o 
 -13   4   4        9.58       -0.75      4.88 o 
 -12   4   4       51.65       52.05      2.10 o 
 -11   4   4       15.48       19.08      2.07 o 
 -10   4   4        0.02        0.95      1.68 o 
  -9   4   4      138.60      156.36      4.20 o 
  -8   4   4       49.42       51.26      2.13 o 
  -7   4   4       55.66       54.08      1.83 o 
  -6   4   4       11.96       11.30      1.38 o 
  -5   4   4      127.33      126.04      3.04 o 
  -4   4   4       89.05       83.65      3.87 o 
  -3   4   4        1.40        1.17      1.41 o 
  -2   4   4     1898.69     1898.69     22.24 o 
  -1   4   4      964.25      990.78     12.45 o 
   0   4   4       71.87       77.82      4.43 o 
   1   4   4       22.92       22.04      3.59 o 
   2   4   4        0.39       -2.20      3.14 o 
   3   4   4       76.97       76.77      6.15 o 
   4   4   4      222.86      242.29     10.92 o 
   5   4   4        2.79        3.00      2.80 o 
   6   4   4        0.87        3.61      2.73 o 
   7   4   4        0.01        1.26      1.90 o 
   8   4   4        9.49        8.79      2.49 o 
   9   4   4       94.50       96.94      4.86 o 
  10   4   4       11.14       10.61      4.31 o 
  11   4   4        1.65        4.10      4.59 o 
 -14   5   4        0.11       -6.46      6.46 o 
 -13   5   4       16.88       18.31      6.68 o 
 -12   5   4       54.85       57.34      2.69 o 
 -11   5   4      102.40      123.29      3.81 o 
 -10   5   4       54.65       54.58      4.05 o 
  -9   5   4        8.15       10.33      3.17 o 
  -8   5   4       32.46       28.63      1.68 o 
  -7   5   4      377.39      369.04      7.92 o 
  -6   5   4       98.11       94.41      5.19 o 
  -5   5   4        4.91        4.72      2.74 o 
  -4   5   4       78.19       83.90      3.43 o 
  -3   5   4      104.76      115.77      4.41 o 
  -2   5   4      302.32      311.45      6.17 o 
  -1   5   4      251.11      258.80      3.73 o 
   0   5   4      145.72      144.08      4.68 o 
   1   5   4        0.06        0.10      3.12 o 
   2   5   4        1.39        1.25      3.32 o 
   3   5   4       47.48       51.38      6.06 o 
   4   5   4      388.43      400.16     11.15 o 
   5   5   4       11.63       13.37      4.33 o 
   6   5   4        0.05       -0.24      2.75 o 
   7   5   4        5.68        3.71      3.43 o 
   8   5   4        1.66       -3.80      3.80 o 
   9   5   4        0.07        0.51      2.86 o 
  10   5   4        0.09        5.98      3.34 o 
  11   5   4        0.13        1.44      3.66 o 
 -14   6   4        0.33        0.04      7.22 o 
 -13   6   4        2.02       -4.13      5.53 o 
 -12   6   4        3.29        4.00      2.39 o 
 -11   6   4       52.75       46.75      4.24 o 
 -10   6   4       25.44       19.40      3.30 o 
  -9   6   4       48.68       48.12      3.03 o 
  -8   6   4        5.32        6.75      1.52 o 
  -7   6   4      108.63      111.96      5.09 o 
  -6   6   4      127.81      128.81      4.06 o 
  -5   6   4        0.42        3.09      2.00 o 
  -4   6   4       46.55       45.93      3.16 o 
  -3   6   4      118.04      116.87      4.23 o 
  -2   6   4       37.00       49.99      6.18 o 
  -1   6   4       95.23      100.48      5.63 o 
   0   6   4      249.37      258.86      7.16 o 
   1   6   4       28.55       35.21      5.14 o 
   2   6   4       71.07       79.65      5.82 o 
   3   6   4        5.88        5.47      3.92 o 
   4   6   4       91.90       82.49      5.83 o 
   5   6   4       15.89       16.20      4.15 o 
   6   6   4        0.42        0.33      3.81 o 
   7   6   4        0.56        2.90      3.42 o 
   8   6   4       23.58       24.17      3.75 o 
   9   6   4        1.61        8.17      4.17 o 
  10   6   4       37.03       38.25      4.90 o 
 -13   7   4        0.90        2.27      2.55 o 
 -12   7   4        2.74        0.52      2.29 o 
 -11   7   4       25.74       23.89      3.03 o 
 -10   7   4       15.45        9.41      2.81 o 
  -9   7   4        5.27        3.70      1.78 o 
  -8   7   4        2.93        2.38      1.48 o 
  -7   7   4      242.02      232.64      5.15 o 
  -6   7   4      116.98      116.74      4.69 o 
  -5   7   4       57.18       50.57      4.86 o 
  -4   7   4      124.15      136.19      5.18 o 
  -3   7   4       40.96       44.21      3.77 o 
  -2   7   4       20.63       21.96      3.85 o 
  -1   7   4       27.67       32.55      3.98 o 
   0   7   4       10.58       18.52      4.03 o 
   1   7   4       13.01       17.46      2.25 o 
   2   7   4      159.70      152.92      9.08 o 
   3   7   4       27.17       21.27      4.54 o 
   4   7   4       82.85       83.84      6.00 o 
   5   7   4       22.83       25.55      4.64 o 
   6   7   4       23.71       21.10      5.79 o 
   7   7   4       40.42       45.98      5.95 o 
   8   7   4        0.17       -0.23      3.67 o 
   9   7   4        0.18       -1.72      3.29 o 
  10   7   4        0.65       -1.91      3.91 o 
 -13   8   4        0.01       -1.33      3.25 o 
 -12   8   4       21.52       22.78      3.54 o 
 -11   8   4        1.86        2.84      3.12 o 
 -10   8   4        1.54        0.49      1.35 o 
  -9   8   4        1.99        1.52      1.96 o 
  -8   8   4        5.31        6.30      1.80 o 
  -7   8   4      227.84      227.84      7.13 o 
  -6   8   4        9.33       13.24      3.14 o 
  -5   8   4      446.74      434.23      9.78 o 
  -4   8   4       12.14       10.15      3.30 o 
  -3   8   4        0.79        0.28      2.80 o 
  -2   8   4       29.34       30.15      3.74 o 
  -1   8   4        4.29       10.92      3.42 o 
   0   8   4      121.37      121.55      7.48 o 
   1   8   4        7.80        9.32      2.44 o 
   2   8   4       15.28       15.70      4.57 o 
   3   8   4      112.51      125.80      6.98 o 
   4   8   4       30.45       33.69      5.31 o 
   5   8   4       18.81       25.62      6.27 o 
   6   8   4       64.02       78.85     16.92 o 
   7   8   4       20.59       31.34     10.07 o 
   8   8   4        4.60        7.59      6.05 o 
   9   8   4       84.51       73.57      6.90 o 
 -12   9   4       20.70       21.57      3.85 o 
 -11   9   4        1.34        0.44      3.88 o 
 -10   9   4       50.55       51.61      5.83 o 
  -9   9   4        8.53        2.84      2.32 o 
  -8   9   4        2.76        1.76      2.06 o 
  -7   9   4      118.22      110.02      3.96 o 
  -6   9   4       13.18        9.70      2.66 o 
  -5   9   4      267.71      255.34      6.17 o 
  -4   9   4       47.03       45.28      3.63 o 
  -3   9   4        0.17       -2.79      2.79 o 
  -2   9   4       14.28       15.69      4.09 o 
  -1   9   4       51.87       46.95      4.23 o 
   0   9   4       44.61       38.39      4.96 o 
   1   9   4       19.47       27.52      2.43 o 
   2   9   4       25.96       28.03      3.11 o 
   3   9   4        9.64       14.56      3.62 o 
   4   9   4        0.60        3.40      7.23 o 
   5   9   4        6.05       10.02      8.01 o 
   6   9   4        9.89        3.81      4.78 o 
   7   9   4       10.88       13.96      6.09 o 
   8   9   4        9.08       14.84      8.91 o 
 -11  10   4       13.19        9.57      4.39 o 
 -10  10   4        4.36        9.29      3.97 o 
  -9  10   4       26.13       24.46      3.72 o 
  -8  10   4       28.68       31.75      4.62 o 
  -7  10   4        0.00       -1.50      2.32 o 
  -6  10   4       30.32       20.44      3.72 o 
  -5  10   4       22.63       19.33      3.25 o 
  -4  10   4        6.49        1.85      2.83 o 
  -3  10   4        8.85        9.59      3.20 o 
  -2  10   4        1.34        2.76      3.14 o 
  -1  10   4       99.70       99.69      6.65 o 
   0  10   4       16.78       22.49      4.42 o 
   1  10   4      245.31      260.34      7.29 o 
   2  10   4       22.86       33.43      5.70 o 
   3  10   4       29.62       30.34      4.38 o 
   4  10   4       12.83        7.01      5.46 o 
   5  10   4       11.31       19.41      6.91 o 
   6  10   4        7.75        9.29     11.69 o 
   7  10   4       10.31       19.15      5.97 o 
 -10  11   4       80.98       96.86      7.38 o 
  -9  11   4       30.53       29.52      3.59 o 
  -8  11   4        4.07        2.41      2.90 o 
  -7  11   4       56.30       48.63      7.61 o 
  -6  11   4        0.23        2.01      4.17 o 
  -5  11   4       14.93       19.73      5.11 o 
  -4  11   4       10.36        6.98      4.17 o 
  -3  11   4       39.01       46.40     10.65 o 
  -2  11   4       10.97       12.52      6.60 o 
  -1  11   4       36.45       26.81      4.65 o 
   0  11   4        0.50       -2.82      2.82 o 
   1  11   4       83.89       81.55      4.13 o 
   2  11   4       12.62       12.61      3.16 o 
   3  11   4        9.35       15.88      4.73 o 
   4  11   4        3.60        1.11      4.47 o 
   5  11   4        8.30       22.49     12.31 o 
   6  11   4        0.05       -5.10      5.81 o 
  -9  12   4       13.31       12.11      2.57 o 
  -8  12   4        0.77       -1.43      3.02 o 
  -7  12   4       53.06       67.68      7.80 o 
  -6  12   4        3.81        3.63      3.49 o 
  -5  12   4        9.85       14.83      4.71 o 
  -4  12   4        1.09       -4.02      5.79 o 
  -3  12   4        0.03        6.07      3.75 o 
  -2  12   4       28.49       29.84      6.60 o 
  -1  12   4       15.41       26.91      7.74 o 
   0  12   4        9.35        0.99      4.30 o 
   1  12   4        7.63        6.70      2.88 o 
   2  12   4       71.76       76.31      6.69 o 
   3  12   4       11.14       12.45      6.09 o 
   4  12   4        2.12       -2.30      4.48 o 
   5  12   4        6.42        3.90      6.92 o 
  -7  13   4        0.12       -2.89      3.77 o 
  -6  13   4        2.74        7.20      4.06 o 
  -5  13   4       20.83       20.42      5.57 o 
  -4  13   4        4.48        1.95      4.03 o 
  -3  13   4        0.51       -2.31      3.80 o 
  -2  13   4       28.55       22.07      4.62 o 
  -1  13   4        8.79       12.30      4.72 o 
   0  13   4        8.68        1.97      3.90 o 
   1  13   4       40.67       41.88      4.08 o 
   2  13   4       12.68       15.72      5.30 o 
   3  13   4        3.41        6.30      6.15 o 
  -4  14   4        4.39       17.56      5.48 o 
  -3  14   4        0.19        5.09      7.60 o 
  -2  14   4        0.06        0.24      7.88 o 
  -1  14   4        0.15        1.97      3.20 o 
   0  14   4        1.39       -1.56      3.97 o 
 -15   1   5        1.93       -1.74      5.88 o 
 -14   1   5       10.24       29.80      6.79 o 
 -13   1   5        0.96       -0.41      5.79 o 
 -12   1   5      102.97      107.47      9.69 o 
 -11   1   5       39.26       41.66      8.54 o 
 -10   1   5        0.19       -4.49      4.49 o 
  -9   1   5        0.17        0.19      1.06 o 
  -8   1   5       76.99       82.89      3.27 o 
  -7   1   5       52.89       60.99      1.98 o 
  -6   1   5      260.77      263.70      3.68 o 
  -5   1   5        6.75        7.32      1.45 o 
  -4   1   5        1.30        2.39      1.46 o 
  -3   1   5       33.44       34.41      2.15 o 
  -2   1   5        9.56        9.00      1.41 o 
  -1   1   5       41.50       44.74      2.45 o 
   0   1   5      111.98      109.68      5.23 o 
   1   1   5       69.32       62.36      4.82 o 
   2   1   5       15.34       14.77      2.59 o 
   3   1   5       21.76       23.63      2.03 o 
   4   1   5        4.28        2.53      1.88 o 
   5   1   5       15.75       17.54      4.27 o 
   6   1   5        0.27        1.38      1.75 o 
   7   1   5       22.61       17.75      3.20 o 
   8   1   5       13.09        8.40      2.84 o 
   9   1   5        0.82        5.46      8.65 o 
  10   1   5        3.01       -1.47      6.58 o 
 -15   2   5        0.49       -8.00      8.00 o 
 -14   2   5        0.04        2.05      6.85 o 
 -13   2   5        0.04        1.52      4.87 o 
 -12   2   5      174.30      189.95      9.77 o 
 -11   2   5       20.13        7.30      5.67 o 
 -10   2   5       36.33       34.58      1.68 o 
  -9   2   5      282.16      291.39      7.89 o 
  -8   2   5       40.05       44.70      3.65 o 
  -7   2   5       13.83       11.68      1.95 o 
  -6   2   5       63.75       66.09      3.17 o 
  -5   2   5        9.85       10.96      2.67 o 
  -4   2   5      166.21      178.75      5.62 o 
  -3   2   5       21.21       19.69      2.22 o 
  -2   2   5      111.69      115.64      3.42 o 
  -1   2   5      107.13      115.22      3.95 o 
   0   2   5        0.53       -1.16      2.59 o 
   1   2   5       94.59       96.82      5.12 o 
   2   2   5       18.79       15.07      2.82 o 
   3   2   5       38.24       39.44      4.38 o 
   4   2   5        3.38        0.61      3.54 o 
   5   2   5       10.96       10.73      3.57 o 
   6   2   5        9.21        5.95      1.23 o 
   7   2   5        0.93        0.44      1.76 o 
   8   2   5        0.48       -1.24      4.11 o 
   9   2   5       13.18       13.21      4.22 o 
  10   2   5        1.32        3.15      8.71 o 
 -14   3   5        0.91       11.52      6.89 o 
 -13   3   5       18.19       13.72      9.56 o 
 -12   3   5      150.29      161.99     11.94 o 
 -11   3   5      408.03      420.78      8.28 o 
 -10   3   5        8.21        9.70      2.29 o 
  -9   3   5        0.48        3.58      2.20 o 
  -8   3   5        8.77        8.98      1.93 o 
  -7   3   5        4.73        5.06      1.74 o 
  -6   3   5       38.57       38.65      2.74 o 
  -5   3   5       27.69       29.88      3.80 o 
  -4   3   5      100.83       98.03      2.76 o 
  -3   3   5       29.69       34.36      2.47 o 
  -2   3   5      204.08      220.35      4.27 o 
  -1   3   5      207.66      214.88      5.93 o 
   0   3   5       60.43       62.95      6.28 o 
   1   3   5      115.70      121.84      4.84 o 
   2   3   5        6.22        6.48      3.49 o 
   3   3   5      125.39      128.31      7.58 o 
   4   3   5        1.70        0.41      2.86 o 
   5   3   5        0.37        0.18      2.66 o 
   6   3   5       24.94       25.64      4.94 o 
   7   3   5       14.76       12.53      4.32 o 
   8   3   5        9.78       12.20      6.10 o 
   9   3   5        2.28       -0.88      3.77 o 
  10   3   5        5.64        4.57      4.62 o 
 -14   4   5        2.29        2.22      5.67 o 
 -13   4   5        7.49        4.68      5.48 o 
 -12   4   5       14.23       12.61      5.49 o 
 -11   4   5       70.56       84.02      7.51 o 
 -10   4   5      302.96      326.54      8.79 o 
  -9   4   5      103.03       84.34      9.67 o 
  -8   4   5       25.01       21.88      1.92 o 
  -7   4   5        0.35        1.64      1.80 o 
  -6   4   5       88.70       91.57      3.59 o 
  -5   4   5      114.91      111.95      3.30 o 
  -4   4   5       13.17       13.20      2.09 o 
  -3   4   5       17.36       17.11      2.04 o 
  -2   4   5      452.18      472.59      6.57 o 
  -1   4   5       30.98       38.92      1.89 o 
   0   4   5        9.19       12.63      3.19 o 
   1   4   5       60.98       68.79      4.63 o 
   2   4   5        0.75        0.44      4.85 o 
   3   4   5       76.29       77.87     10.51 o 
   4   4   5      263.37      270.80      7.90 o 
   5   4   5        1.62       -0.20      2.70 o 
   6   4   5        0.17       -2.50      3.76 o 
   7   4   5       55.55       60.56      5.51 o 
   8   4   5       10.98        0.57      4.40 o 
   9   4   5        0.74        5.95      5.14 o 
 -14   5   5       22.57       26.50      7.52 o 
 -13   5   5       24.06       14.52      8.19 o 
 -12   5   5       33.59       29.70      3.39 o 
 -11   5   5       13.94       13.43      2.81 o 
 -10   5   5        0.03        0.80      2.14 o 
  -9   5   5       38.77       36.31      1.81 o 
  -8   5   5        2.68        1.39      1.67 o 
  -7   5   5      139.70      133.52      2.88 o 
  -6   5   5      317.18      317.93      6.81 o 
  -5   5   5      129.39      123.41      3.00 o 
  -4   5   5        0.13        0.63      2.06 o 
  -3   5   5      276.46      273.55      8.05 o 
  -2   5   5      201.23      193.71      4.32 o 
  -1   5   5       11.50       10.08      1.62 o 
   0   5   5       53.57       61.41     12.04 o 
   1   5   5        1.47        4.49      3.67 o 
   2   5   5        0.05        0.72      3.36 o 
   3   5   5       46.34       54.91      5.07 o 
   4   5   5      130.64      132.52      5.83 o 
   5   5   5       13.12       11.02      3.35 o 
   6   5   5        0.01        1.93      3.07 o 
   7   5   5       42.31       37.41      6.01 o 
   8   5   5      116.60      127.24     11.51 o 
   9   5   5        0.63       -0.14      4.08 o 
 -13   6   5        2.59        0.37      5.95 o 
 -12   6   5       20.60       25.03      2.56 o 
 -11   6   5       67.97       73.53      4.75 o 
 -10   6   5        3.24        0.58      2.61 o 
  -9   6   5       50.33       48.97      2.65 o 
  -8   6   5       96.78       92.35      4.30 o 
  -7   6   5      149.73      144.06      5.19 o 
  -6   6   5      532.34      522.58     13.89 o 
  -5   6   5        2.32        0.67      1.87 o 
  -4   6   5       14.42       16.38      2.03 o 
  -3   6   5      454.63      448.82      7.44 o 
  -2   6   5       12.30        8.14      2.00 o 
  -1   6   5      108.01      117.91      2.49 o 
   0   6   5        0.77        4.39      3.79 o 
   1   6   5        9.00       10.72      3.94 o 
   2   6   5       29.78       26.54      4.42 o 
   3   6   5       80.15       82.25      9.53 o 
   4   6   5       61.44       54.37      5.94 o 
   5   6   5      109.50      105.61      5.48 o 
   6   6   5      102.06       99.42      7.74 o 
   7   6   5       47.14       50.45      4.73 o 
   8   6   5       67.62       58.47      5.49 o 
   9   6   5        0.13        3.74      4.32 o 
 -13   7   5        6.40       -1.92      7.89 o 
 -12   7   5        4.01        2.65      2.20 o 
 -11   7   5        6.97        3.08      2.33 o 
 -10   7   5        0.07       -1.87      2.45 o 
  -9   7   5        1.30        3.76      1.18 o 
  -8   7   5        0.35        1.49      1.57 o 
  -7   7   5       16.91       13.39      2.10 o 
  -6   7   5      420.75      412.38     10.84 o 
  -5   7   5        3.82        1.95      2.71 o 
  -4   7   5       53.11       52.91      4.13 o 
  -3   7   5        0.00       -1.25      3.15 o 
  -2   7   5       89.63       97.86      3.88 o 
  -1   7   5      143.81      129.40      3.03 o 
   0   7   5       33.23       30.23      3.97 o 
   1   7   5        6.12        7.48      4.02 o 
   2   7   5      109.05      114.22      6.83 o 
   3   7   5       31.72       32.07      5.07 o 
   4   7   5       10.85       17.70      5.99 o 
   5   7   5        0.01       -2.34      5.05 o 
   6   7   5       14.10        9.91      3.82 o 
   7   7   5       63.91       64.14      6.85 o 
   8   7   5       42.86       49.16      6.30 o 
 -12   8   5        4.08        5.32      3.40 o 
 -11   8   5       42.96       58.12      5.22 o 
 -10   8   5       18.72       19.94      3.59 o 
  -9   8   5       35.15       32.88      5.21 o 
  -8   8   5       42.01       36.15      2.39 o 
  -7   8   5       49.17       45.70      4.37 o 
  -6   8   5       12.52        9.56      2.29 o 
  -5   8   5        7.14        3.68      2.65 o 
  -4   8   5       47.38       46.39      3.74 o 
  -3   8   5        2.52        0.85      2.49 o 
  -2   8   5        2.82       -0.08      2.72 o 
  -1   8   5      115.10      100.74      4.88 o 
   0   8   5        7.99        4.96      1.21 o 
   1   8   5        3.32        7.68      5.21 o 
   2   8   5       35.15       39.49      7.13 o 
   3   8   5       50.28       41.87      5.72 o 
   4   8   5       15.66       13.77      8.21 o 
   5   8   5        0.92        8.04      5.95 o 
   6   8   5        0.99       -1.75      8.35 o 
   7   8   5        8.26        7.45      4.08 o 
   8   8   5        0.84        1.14      4.27 o 
 -11   9   5        0.48        6.09      3.47 o 
 -10   9   5        4.45       -0.18      4.01 o 
  -9   9   5        6.15        1.58      2.09 o 
  -8   9   5        0.65        0.79      1.89 o 
  -7   9   5        0.34        2.94      2.63 o 
  -6   9   5       48.02       51.51      3.52 o 
  -5   9   5       33.32       30.05      4.04 o 
  -4   9   5       13.71       15.63      3.27 o 
  -3   9   5        0.77        2.29      2.94 o 
  -2   9   5       24.68       23.50      4.24 o 
  -1   9   5       31.33       25.68      4.84 o 
   0   9   5       59.51       49.19      2.90 o 
   1   9   5       29.87       22.95      5.00 o 
   2   9   5       58.18       58.98     10.40 o 
   3   9   5       13.71       12.38      5.90 o 
   4   9   5        1.32       10.44      5.32 o 
   5   9   5        0.19        3.09      6.42 o 
   6   9   5        0.73       -4.08      5.12 o 
   7   9   5       11.38       12.86      8.29 o 
 -10  10   5        2.05       -3.01      3.82 o 
  -9  10   5       27.11       26.28      3.58 o 
  -8  10   5       17.56        9.42      2.38 o 
  -7  10   5        0.63       -0.56      3.21 o 
  -6  10   5        2.07        1.68      2.61 o 
  -5  10   5       24.62       25.45      3.56 o 
  -4  10   5       10.16        4.78      3.42 o 
  -3  10   5        4.43        5.83      4.30 o 
  -2  10   5       26.89       30.92      3.96 o 
  -1  10   5       33.14       37.80      5.96 o 
   0  10   5        0.54       -1.90      2.45 o 
   1  10   5        4.35        5.74      3.63 o 
   2  10   5        0.02       -3.08      4.44 o 
   3  10   5        9.89        7.87      7.16 o 
   4  10   5        9.77        8.45      5.00 o 
   5  10   5        0.15       -0.20      4.67 o 
   6  10   5        3.72       -6.30      6.40 o 
  -9  11   5       25.88       24.77      4.83 o 
  -8  11   5       22.44        8.50      3.42 o 
  -7  11   5        5.41        2.28      3.21 o 
  -6  11   5        2.76        2.89      3.23 o 
  -5  11   5       19.74       23.11      4.37 o 
  -4  11   5       12.11        5.01      4.23 o 
  -3  11   5       38.30       34.58      5.62 o 
  -2  11   5        2.62       -1.18      3.23 o 
  -1  11   5        3.22        8.15      6.01 o 
   0  11   5        3.49        3.06      3.99 o 
   1  11   5        0.07        9.18      4.76 o 
   2  11   5       19.09       19.26      6.83 o 
   3  11   5        1.87       -3.69      7.52 o 
   4  11   5        7.34       14.89      7.31 o 
  -8  12   5       16.40       10.35      3.39 o 
  -7  12   5        0.07        3.14      3.55 o 
  -6  12   5       19.10       14.56      5.52 o 
  -5  12   5        0.83        1.44      5.13 o 
  -4  12   5        3.39       -0.95      3.23 o 
  -3  12   5       51.52       63.68      6.10 o 
  -2  12   5        4.66        1.90      4.47 o 
  -1  12   5        0.08        4.89      3.87 o 
   0  12   5        5.61       -1.31      4.34 o 
   1  12   5        0.05       -3.29      4.72 o 
   2  12   5        8.43       11.83      4.93 o 
   3  12   5        0.14        4.53      6.62 o 
  -5  13   5       13.50       20.74      6.01 o 
  -4  13   5        0.53        7.32      4.77 o 
  -3  13   5        8.13        4.83      4.41 o 
  -2  13   5        0.70       10.20      6.39 o 
  -1  13   5        2.16        3.03      4.28 o 
   0  13   5        0.02       -2.91      7.03 o 
 -14   0   6        1.28       -3.59      8.68 o 
 -13   0   6        5.90       14.07      8.64 o 
 -12   0   6       81.77       94.84     11.43 o 
 -11   0   6        7.19        5.58      6.91 o 
 -10   0   6       54.13       66.58      9.29 o 
  -9   0   6       49.01       44.06      2.00 o 
  -8   0   6        2.52        3.74      2.33 o 
  -7   0   6      274.15      282.88      9.51 o 
  -6   0   6       95.24      101.03      3.57 o 
  -5   0   6       21.76       17.58      2.94 o 
  -4   0   6       72.24       73.90      3.39 o 
  -3   0   6       35.12       42.25      2.88 o 
  -2   0   6      111.31      129.92     10.27 o 
  -1   0   6      375.55      390.31     10.95 o 
   0   0   6       54.91       52.85      3.96 o 
   1   0   6      194.82      178.59      5.71 o 
   2   0   6      143.96      132.37      4.02 o 
   3   0   6      168.50      166.49      4.18 o 
   4   0   6        2.82        4.02      2.63 o 
   5   0   6        1.87       -0.05      2.25 o 
   6   0   6       12.26        7.50      2.29 o 
   7   0   6       21.62       14.38      7.05 o 
 -14   1   6       18.77       22.59      8.36 o 
 -13   1   6        0.77       -3.84      6.36 o 
 -12   1   6        1.00       -3.26      5.80 o 
 -11   1   6        0.00        1.53      4.55 o 
 -10   1   6       25.23       27.86      1.30 o 
  -9   1   6        8.53        8.02      1.55 o 
  -8   1   6       21.04       20.09      1.39 o 
  -7   1   6       91.45      102.13      2.46 o 
  -6   1   6       11.71       14.24      1.54 o 
  -5   1   6        6.50        9.64      1.76 o 
  -4   1   6        0.83        2.10      1.63 o 
  -3   1   6       24.64       24.76      2.47 o 
  -2   1   6       14.79       13.28      2.76 o 
  -1   1   6       21.45       21.08      3.01 o 
   0   1   6       38.31       31.01      2.97 o 
   1   1   6      159.34      162.36      3.94 o 
   2   1   6       22.51       20.24      2.38 o 
   3   1   6       32.70       29.03      2.93 o 
   4   1   6       26.33       25.65      3.34 o 
   5   1   6        0.20        3.07      2.09 o 
   6   1   6        2.36        4.97      4.70 o 
   7   1   6        2.00        1.89      3.73 o 
   8   1   6       16.36       11.29      6.03 o 
 -14   2   6        3.49        5.69      7.80 o 
 -13   2   6        2.81        3.38      5.33 o 
 -12   2   6        0.79       -3.08      6.49 o 
 -11   2   6        3.08        4.21      5.46 o 
 -10   2   6        3.96        2.20      2.76 o 
  -9   2   6       11.18       13.44      1.16 o 
  -8   2   6       70.64       68.66      2.08 o 
  -7   2   6       75.93       79.88      3.32 o 
  -6   2   6      170.62      173.64      6.44 o 
  -5   2   6      102.39      101.17      4.03 o 
  -4   2   6      142.30      146.34      5.34 o 
  -3   2   6       43.83       51.32      2.69 o 
  -2   2   6      105.02      111.52      6.80 o 
  -1   2   6       15.80       17.71      2.75 o 
   0   2   6       45.75       44.25      3.37 o 
   1   2   6       40.64       46.95      4.62 o 
   2   2   6      216.55      218.30     10.63 o 
   3   2   6      123.79      131.20     13.44 o 
   4   2   6       76.47       72.54      3.84 o 
   5   2   6        0.83        2.09      4.66 o 
   6   2   6        0.24        8.09      4.05 o 
   7   2   6        3.77        6.09      4.76 o 
   8   2   6       33.13       35.38      6.27 o 
 -14   3   6        5.53       15.21      6.93 o 
 -13   3   6       22.82       37.59      7.11 o 
 -12   3   6      115.08      128.59      9.16 o 
 -11   3   6        4.11        5.22      1.99 o 
 -10   3   6       30.61       31.21      4.66 o 
  -9   3   6       21.40       25.84      1.53 o 
  -8   3   6       23.42       26.20      1.71 o 
  -7   3   6        1.52        2.02      1.50 o 
  -6   3   6        0.08       -1.80      1.80 o 
  -5   3   6       45.87       50.30      2.95 o 
  -4   3   6        8.81       10.31      2.25 o 
  -3   3   6       30.06       31.20      2.59 o 
  -2   3   6       37.87       19.30      6.56 o 
  -1   3   6       17.14       22.08      3.11 o 
   0   3   6        0.38        2.29      2.68 o 
   1   3   6        0.92       -0.29      2.33 o 
   2   3   6       28.48       25.21      3.12 o 
   3   3   6       66.99       70.39      4.45 o 
   4   3   6       13.20       13.88      4.42 o 
   5   3   6        5.97        2.55      4.09 o 
   6   3   6        0.00       -0.88      5.61 o 
   7   3   6        4.94        2.68      4.30 o 
   8   3   6        4.01        6.65      4.49 o 
 -13   4   6       57.51       50.51      7.77 o 
 -12   4   6        9.98        7.25      5.32 o 
 -11   4   6        0.39        3.09      2.27 o 
 -10   4   6        4.41        0.22      2.74 o 
  -9   4   6       18.31       16.01      2.07 o 
  -8   4   6        0.60        1.72      1.77 o 
  -7   4   6      115.06      122.04      4.58 o 
  -6   4   6       24.12       19.46      2.65 o 
  -5   4   6       20.34       20.92      2.77 o 
  -4   4   6       14.28       14.21      2.73 o 
  -3   4   6       76.40       72.25      3.18 o 
  -2   4   6      301.91      310.60      8.29 o 
  -1   4   6        3.15        5.99      2.97 o 
   0   4   6       28.51       24.58      3.44 o 
   1   4   6        0.72       -0.25      2.18 o 
   2   4   6       66.13       64.75      4.78 o 
   3   4   6      177.01      178.30      7.30 o 
   4   4   6       35.94       39.62      5.10 o 
   5   4   6       40.75       40.07      5.56 o 
   6   4   6        0.22       -3.92      5.26 o 
   7   4   6        3.90       -0.66      4.34 o 
   8   4   6        0.35       -2.44      6.25 o 
 -13   5   6       54.69       49.78     10.53 o 
 -12   5   6      126.86      118.87     14.36 o 
 -11   5   6       32.95       29.28      3.78 o 
 -10   5   6        2.27        5.41      3.09 o 
  -9   5   6        3.59        1.68      1.19 o 
  -8   5   6        4.65        3.49      2.57 o 
  -7   5   6        1.31        1.23      2.63 o 
  -6   5   6       46.25       46.11      2.23 o 
  -5   5   6       14.37       13.95      2.48 o 
  -4   5   6       28.40       28.64      3.65 o 
  -3   5   6      285.88      294.31      5.22 o 
  -2   5   6      227.77      215.71      5.14 o 
  -1   5   6        0.06        2.79      2.69 o 
   0   5   6       12.10       10.12      3.33 o 
   1   5   6        4.75       10.61      3.41 o 
   2   5   6        6.37        8.05      3.04 o 
   3   5   6       27.34       25.04      4.51 o 
   4   5   6       13.82        9.03      4.72 o 
   5   5   6        0.92        3.68      3.38 o 
   6   5   6        0.47        5.03      3.68 o 
   7   5   6        2.96        3.87      6.16 o 
 -13   6   6       14.60       10.88      6.20 o 
 -12   6   6       37.01       36.12      6.46 o 
 -11   6   6        0.47        1.41      3.66 o 
 -10   6   6        6.57        5.83      2.88 o 
  -9   6   6        5.57        5.09      1.78 o 
  -8   6   6       96.35       98.62      4.18 o 
  -7   6   6       38.76       33.88      2.80 o 
  -6   6   6       92.56       94.91      4.13 o 
  -5   6   6        0.16        0.39      2.15 o 
  -4   6   6        2.74        2.66      2.15 o 
  -3   6   6       99.65       95.78      3.33 o 
  -2   6   6      121.73      114.81      5.06 o 
  -1   6   6        7.80        7.38      3.04 o 
   0   6   6       35.69       37.03      4.34 o 
   1   6   6        0.19        1.50      3.83 o 
   2   6   6       28.27       30.88      5.32 o 
   3   6   6       18.24       18.72      5.89 o 
   4   6   6        1.01       -3.10      3.65 o 
   5   6   6       12.62       12.57      4.26 o 
   6   6   6        0.03       -0.58      3.73 o 
   7   6   6        0.07       -2.23      4.04 o 
 -12   7   6        4.10       -1.04      4.53 o 
 -11   7   6        2.05        2.59      2.62 o 
 -10   7   6        2.88        4.36      2.54 o 
  -9   7   6        0.71        0.33      2.66 o 
  -8   7   6       12.05        9.72      1.68 o 
  -7   7   6        1.57       -0.06      1.74 o 
  -6   7   6       28.77       28.37      2.96 o 
  -5   7   6       98.86      102.72      4.40 o 
  -4   7   6        0.18        3.14      1.92 o 
  -3   7   6       25.13       32.92      4.22 o 
  -2   7   6       23.63       26.05      2.15 o 
  -1   7   6        1.47        0.99      2.91 o 
   0   7   6       67.80       73.22      5.75 o 
   1   7   6       35.78       37.95      5.33 o 
   2   7   6        3.03        5.19      3.90 o 
   3   7   6        1.08       -3.53      7.04 o 
   4   7   6        9.22       14.22      4.98 o 
   5   7   6        3.33       -0.61      3.67 o 
   6   7   6       13.39       19.14      4.66 o 
 -11   8   6       14.12       15.62      3.49 o 
 -10   8   6       24.83       25.09      3.97 o 
  -9   8   6       26.48       29.33      4.30 o 
  -8   8   6       17.05       11.91      1.96 o 
  -7   8   6      124.43      113.16      6.11 o 
  -6   8   6       43.56       40.71      3.45 o 
  -5   8   6       20.20       18.91      2.16 o 
  -4   8   6       83.09       88.04      2.84 o 
  -3   8   6       34.75       38.01      2.11 o 
  -2   8   6        0.49        1.93      2.04 o 
  -1   8   6       11.15        9.89      3.71 o 
   0   8   6       25.29       24.86      4.29 o 
   1   8   6        3.86        9.65      4.25 o 
   2   8   6        2.05        6.06      5.16 o 
   3   8   6        0.37        0.47      5.16 o 
   4   8   6        4.56        6.80      4.62 o 
   5   8   6       11.22       12.08      4.24 o 
   6   8   6        0.90       -1.80      4.89 o 
 -10   9   6        7.55        9.01      3.44 o 
  -9   9   6        0.92        0.30      2.73 o 
  -8   9   6        1.30        0.62      1.98 o 
  -7   9   6       29.36       27.60      3.07 o 
  -6   9   6        0.42        1.82      4.92 o 
  -5   9   6        5.05        8.00      3.58 o 
  -4   9   6        7.91        8.70      2.35 o 
  -3   9   6        4.18       -1.46      1.49 o 
  -2   9   6        0.00        4.99      3.46 o 
  -1   9   6       37.85       34.73      5.07 o 
   0   9   6        0.05       -0.30      4.13 o 
   1   9   6       16.04       15.54      4.79 o 
   2   9   6       11.01       10.15      4.46 o 
   3   9   6       40.12       35.32      5.98 o 
   4   9   6        2.00        2.50      6.06 o 
   5   9   6        0.08        3.37      5.30 o 
  -9  10   6        5.16        2.58      5.41 o 
  -8  10   6       24.05       21.49      5.62 o 
  -7  10   6       12.52       12.41      2.74 o 
  -6  10   6       34.13       34.54      7.92 o 
  -5  10   6       15.41       15.69      3.82 o 
  -4  10   6       51.12       43.61      4.66 o 
  -3  10   6       12.79       12.45      2.67 o 
  -2  10   6       11.16        7.93      3.44 o 
  -1  10   6        5.69        8.56      3.92 o 
   0  10   6        0.56       -3.30      4.39 o 
   1  10   6       69.05       78.13     10.27 o 
   2  10   6        1.85        6.47      6.03 o 
   3  10   6        9.14       13.08      5.62 o 
  -7  11   6        8.14        7.33      4.12 o 
  -6  11   6        5.01        7.76      3.51 o 
  -5  11   6       10.61       14.21      3.65 o 
  -4  11   6        0.26        8.24      4.27 o 
  -3  11   6        0.75        5.12      3.46 o 
  -2  11   6        1.38       13.28      4.69 o 
  -1  11   6        9.43       27.32      8.52 o 
   0  11   6        3.26       -5.16      5.16 o 
   1  11   6       32.55       26.63      8.20 o 
   2  11   6        4.05       -2.53      5.60 o 
  -4  12   6        5.82        2.31      5.13 o 
  -3  12   6        0.16        1.41      4.10 o 
  -2  12   6        4.03        6.92      5.57 o 
  -1  12   6        9.82        2.14      4.37 o 
 -13   1   7       13.63       18.05      6.73 o 
 -12   1   7       24.95       23.31      7.35 o 
 -11   1   7       31.45       38.89      6.70 o 
 -10   1   7        0.86        3.95      3.78 o 
  -9   1   7       21.46       22.37      2.55 o 
  -8   1   7        0.23        0.33      1.48 o 
  -7   1   7       58.68       62.13      3.94 o 
  -6   1   7        4.40        2.76      1.57 o 
  -5   1   7        0.28       -0.62      1.63 o 
  -4   1   7        9.35       11.90      2.26 o 
  -3   1   7        9.79       10.42      2.19 o 
  -2   1   7       51.27       56.74      5.58 o 
  -1   1   7        0.73        1.09      1.81 o 
   0   1   7        6.14        7.71      2.31 o 
   1   1   7        0.52        2.44      2.14 o 
   2   1   7        3.02        3.95      2.60 o 
   3   1   7        0.61       -2.54      2.54 o 
   4   1   7        0.36       -5.36      5.36 o 
   5   1   7        3.10        7.10      6.78 o 
   6   1   7        1.54        1.21      6.98 o 
 -13   2   7        6.87        5.99      7.67 o 
 -12   2   7        0.00        3.32      6.85 o 
 -11   2   7       43.90       44.33      7.47 o 
 -10   2   7       24.23       34.09      2.08 o 
  -9   2   7        0.65       -1.08      1.95 o 
  -8   2   7       26.56       25.64      1.80 o 
  -7   2   7        8.24       11.19      1.74 o 
  -6   2   7        0.93        1.50      1.59 o 
  -5   2   7        0.21        0.59      2.09 o 
  -4   2   7        4.99        5.72      1.99 o 
  -3   2   7       26.52       22.32      2.87 o 
  -2   2   7       73.80       71.43      3.55 o 
  -1   2   7        0.18       -1.10      2.51 o 
   0   2   7        0.16        0.18      2.87 o 
   1   2   7       49.70       56.78      4.50 o 
   2   2   7       14.89       13.78      2.73 o 
   3   2   7        1.98        2.98      2.56 o 
   4   2   7        3.30        4.74      4.19 o 
   5   2   7        4.58       -0.70      3.85 o 
   6   2   7        2.94        4.18      7.33 o 
 -13   3   7       17.13       13.05      6.51 o 
 -12   3   7      120.40      110.48      9.13 o 
 -11   3   7        5.82        0.60      4.85 o 
 -10   3   7        9.65        6.26      2.12 o 
  -9   3   7       70.37       73.10      2.35 o 
  -8   3   7      130.26      141.73      5.46 o 
  -7   3   7      110.76      120.98      2.89 o 
  -6   3   7      105.66      121.96      5.65 o 
  -5   3   7        4.97        2.70      2.35 o 
  -4   3   7        3.13        2.34      1.79 o 
  -3   3   7       13.58       13.27      2.49 o 
  -2   3   7       21.14       20.79      2.99 o 
  -1   3   7        9.17        9.84      2.77 o 
   0   3   7        0.96        0.99      3.61 o 
   1   3   7        0.64       -1.51      3.19 o 
   2   3   7        0.59        3.51      2.65 o 
   3   3   7       21.27       23.25      3.24 o 
   4   3   7       31.32       27.42      3.19 o 
   5   3   7        3.42        2.65      3.62 o 
   6   3   7        2.35       -0.05      4.06 o 
 -12   4   7        2.02       -1.50      5.83 o 
 -11   4   7       11.31       15.47      5.37 o 
 -10   4   7       32.73       30.57      2.52 o 
  -9   4   7       13.29       10.13      1.63 o 
  -8   4   7       71.47       76.25      2.57 o 
  -7   4   7      136.66      134.80      6.76 o 
  -6   4   7       77.19       87.67      3.53 o 
  -5   4   7       31.19       30.11      3.80 o 
  -4   4   7        3.75        6.94      2.02 o 
  -3   4   7        1.19        2.98      2.52 o 
  -2   4   7        3.90        6.78      2.68 o 
  -1   4   7        0.70        1.09      3.81 o 
   0   4   7        4.41        7.87      3.67 o 
   1   4   7       44.58       44.29      4.01 o 
   2   4   7       30.94       28.05      4.49 o 
   3   4   7      102.08       87.64      4.93 o 
   4   4   7       10.31        9.54      3.80 o 
   5   4   7        1.70        1.48      2.95 o 
   6   4   7        0.68        1.48      2.96 o 
 -12   5   7        9.18       10.28      5.82 o 
 -11   5   7       30.81       22.11      4.75 o 
 -10   5   7       54.51       54.14      4.24 o 
  -9   5   7       15.79       14.28      4.26 o 
  -8   5   7        1.82        4.52      2.41 o 
  -7   5   7      223.59      231.08      8.47 o 
  -6   5   7       17.61       17.58      2.88 o 
  -5   5   7       50.87       55.52      5.59 o 
  -4   5   7        3.27        3.24      1.99 o 
  -3   5   7        0.15       -2.04      2.04 o 
  -2   5   7       39.53       46.47      4.12 o 
  -1   5   7        7.31        3.88      2.56 o 
   0   5   7        1.98        2.54      2.69 o 
   1   5   7        2.93        1.89      2.77 o 
   2   5   7       10.61       10.26      3.62 o 
   3   5   7        7.44       16.16      3.82 o 
   4   5   7        0.05       -1.83      3.32 o 
   5   5   7        0.35        6.35      3.58 o 
 -11   6   7        7.77        6.99      3.32 o 
 -10   6   7        0.06       -1.31      3.36 o 
  -9   6   7        0.09        4.24      3.57 o 
  -8   6   7        0.95        3.51      2.45 o 
  -7   6   7       21.16       16.66      2.87 o 
  -6   6   7       43.47       49.07      5.41 o 
  -5   6   7       56.58       53.70      4.14 o 
  -4   6   7       28.60       28.75      3.02 o 
  -3   6   7       51.63       56.60      7.21 o 
  -2   6   7       31.69       33.07      4.17 o 
  -1   6   7       29.98       28.48      6.58 o 
   0   6   7        1.01        3.35      4.81 o 
   1   6   7        0.60       -2.25      3.18 o 
   2   6   7       10.76        7.23      3.13 o 
   3   6   7        7.39        6.63      3.59 o 
   4   6   7        0.29       -1.36      3.40 o 
   5   6   7        0.39       -3.51      3.51 o 
 -11   7   7       17.31       20.08      4.44 o 
 -10   7   7        5.69        3.11      3.58 o 
  -9   7   7       27.06       16.62      3.60 o 
  -8   7   7        2.24        0.62      2.15 o 
  -7   7   7        0.03        1.38      2.12 o 
  -6   7   7        9.15        5.78      2.54 o 
  -5   7   7        0.34       -2.34      2.34 o 
  -4   7   7       12.45       14.63      3.82 o 
  -3   7   7      183.68      182.87      7.33 o 
  -2   7   7       41.82       37.30      3.94 o 
  -1   7   7       62.32       60.58      4.82 o 
   0   7   7        5.36        8.02      3.88 o 
   1   7   7        0.56        2.62      3.44 o 
   2   7   7        0.07       -1.88      3.14 o 
   3   7   7        4.47       -0.55      3.30 o 
   4   7   7        3.13        7.20      5.21 o 
 -10   8   7       14.98       16.42      4.17 o 
  -9   8   7        8.07        3.60      3.16 o 
  -8   8   7        7.38        3.85      1.94 o 
  -7   8   7        4.07        3.45      3.19 o 
  -6   8   7        6.34        8.98      2.80 o 
  -5   8   7        5.07        6.26      2.20 o 
  -4   8   7       48.66       51.09      4.06 o 
  -3   8   7       25.24       24.61      4.06 o 
  -2   8   7        0.82        0.33      3.28 o 
  -1   8   7        1.36        6.50      3.54 o 
   0   8   7        0.07        3.35      3.90 o 
   1   8   7        0.01        0.12      5.23 o 
   2   8   7        3.89        4.10      3.90 o 
   3   8   7        3.89        9.43      4.11 o 
  -8   9   7        2.27       -0.99      1.80 o 
  -7   9   7       25.32       18.18      3.73 o 
  -6   9   7        1.63        5.49      3.19 o 
  -5   9   7        4.06        5.44      3.81 o 
  -4   9   7        3.30        7.92      3.63 o 
  -3   9   7       13.11        5.92      3.81 o 
  -2   9   7        8.60        2.76      3.64 o 
  -1   9   7        4.51        4.94      4.59 o 
   0   9   7        2.22        1.23      3.71 o 
   1   9   7       27.55       17.21      5.62 o 
   2   9   7        8.92        3.40      4.48 o 
  -6  10   7        0.24        3.83      3.27 o 
  -5  10   7        5.32       14.18      5.75 o 
  -4  10   7        1.89        5.17      8.54 o 
  -3  10   7        2.87        2.28      3.59 o 
  -2  10   7        0.83        6.11      4.03 o 
  -1  10   7        5.38       -1.79      7.34 o 
   0  10   7        0.02        0.63      5.04 o 
 -11   0   8        0.05       -8.95      8.95 o 
 -10   0   8        1.59      -14.65     14.65 o 
  -9   0   8       14.33        9.13      5.59 o 
  -8   0   8       38.48       35.52      3.69 o 
  -7   0   8        5.58        7.73      2.91 o 
  -6   0   8        4.65        5.82      2.71 o 
  -5   0   8        0.22        3.72      3.18 o 
  -4   0   8        6.53        8.27      4.20 o 
  -3   0   8       66.36       67.92      8.50 o 
  -2   0   8       15.32       23.17      5.50 o 
  -1   0   8        3.21       -2.65      5.34 o 
   0   0   8        1.14        2.00      4.47 o 
   1   0   8        0.02        0.98      4.66 o 
   2   0   8      110.09      147.85     15.58 o 
   3   0   8       31.41       46.63     12.24 o 
   4   0   8        8.76        9.53      6.22 o 
 -11   1   8        0.92        7.87      7.08 o 
 -10   1   8        0.09       -2.40      4.87 o 
  -9   1   8        6.01        4.25      2.53 o 
  -8   1   8        9.75        9.64      1.79 o 
  -7   1   8        0.06        0.32      1.82 o 
  -6   1   8       58.57       64.22      4.45 o 
  -5   1   8        3.23       -0.76      2.12 o 
  -4   1   8       35.74       33.52      2.70 o 
  -3   1   8        0.34        0.34      1.80 o 
  -2   1   8        4.16        5.80      5.31 o 
  -1   1   8       19.26       14.91      2.91 o 
   0   1   8       26.20       24.64      4.15 o 
   1   1   8        9.16        4.35      3.96 o 
   2   1   8       86.77      114.90     13.92 o 
   3   1   8        0.40       -5.17      7.00 o 
   4   1   8        8.49       12.86      8.13 o 
 -11   2   8        6.46       13.80     11.12 o 
 -10   2   8        0.07        6.42     14.39 o 
  -9   2   8       17.81       17.80      5.00 o 
  -8   2   8       28.98       21.95      2.49 o 
  -7   2   8       17.83       16.43      2.32 o 
  -6   2   8        1.71        1.14      1.68 o 
  -5   2   8        1.74        3.46      1.94 o 
  -4   2   8        0.93       -0.39      2.15 o 
  -3   2   8       27.65       24.59      2.70 o 
  -2   2   8        6.76        5.37      2.93 o 
  -1   2   8        2.29       -1.26      2.11 o 
   0   2   8        1.51        3.07      2.17 o 
   1   2   8       23.28       13.63      3.46 o 
   2   2   8       39.21       35.08      5.91 o 
   3   2   8       51.27       48.89     12.24 o 
   4   2   8        2.97        7.14     12.47 o 
 -11   3   8        0.93        3.97      9.40 o 
 -10   3   8        0.83        6.09     11.08 o 
  -9   3   8        0.53        2.15      4.14 o 
  -8   3   8       27.84       29.38      3.42 o 
  -7   3   8        0.03        1.71      1.90 o 
  -6   3   8       17.13       20.30      3.19 o 
  -5   3   8       13.32       13.69      2.71 o 
  -4   3   8        6.21        6.80      3.87 o 
  -3   3   8       24.72       22.46      2.81 o 
  -2   3   8        1.49       -0.94      2.28 o 
  -1   3   8        0.45        2.96      2.94 o 
   0   3   8       12.22       11.45      4.10 o 
   1   3   8        1.30        2.95      3.34 o 
   2   3   8        0.05        2.32      2.55 o 
   3   3   8        8.01        8.27      5.52 o 
 -11   4   8        1.06        3.90      5.55 o 
 -10   4   8        0.66        0.99      2.65 o 
  -9   4   8        1.40       -2.36      2.93 o 
  -8   4   8        9.32        8.87      2.15 o 
  -7   4   8        0.85        0.84      1.84 o 
  -6   4   8       20.02       16.67      2.52 o 
  -5   4   8        0.25        4.07      2.19 o 
  -4   4   8        0.56        2.68      2.75 o 
  -3   4   8        1.09        3.16      2.51 o 
  -2   4   8        0.58       -3.07      3.08 o 
  -1   4   8        2.74       -2.50      3.85 o 
   0   4   8        0.35       -1.08      2.69 o 
   1   4   8        1.61        4.53      3.46 o 
   2   4   8       34.61       24.63      3.87 o 
   3   4   8        3.70        4.27      4.51 o 
 -10   5   8        0.60        1.74      2.96 o 
  -9   5   8       27.74       21.09      3.21 o 
  -8   5   8       29.88       18.51      2.55 o 
  -7   5   8       28.10       18.01      2.76 o 
  -6   5   8        2.72        2.54      2.11 o 
  -5   5   8        0.09        0.93      2.61 o 
  -4   5   8       21.74       24.38      7.12 o 
  -3   5   8       22.33       25.12      5.33 o 
  -2   5   8        3.09       -0.82      2.91 o 
  -1   5   8       10.86        8.00      3.08 o 
   0   5   8        3.21        0.14      3.63 o 
   1   5   8        5.85        7.33      3.52 o 
   2   5   8        6.24        3.79      3.35 o 
  -9   6   8        5.29        4.92      3.29 o 
  -8   6   8        0.03        1.19      2.35 o 
  -7   6   8        0.48        4.10      3.21 o 
  -6   6   8        1.45       -0.96      2.66 o 
  -5   6   8        5.77        5.96      3.69 o 
  -4   6   8       28.63       34.47      6.60 o 
  -3   6   8       49.45       50.47      4.16 o 
  -2   6   8        4.34        4.12      3.17 o 
  -1   6   8        0.41        2.11      3.85 o 
   0   6   8        0.17       -1.63      3.81 o 
   1   6   8        0.00       -1.12      3.31 o 
   2   6   8        9.00       10.78      4.14 o 
  -8   7   8        6.63        7.62      3.64 o 
  -7   7   8        3.53        0.53      2.40 o 
  -6   7   8        9.99       11.61      4.05 o 
  -5   7   8        4.37        6.55      5.04 o 
  -4   7   8       47.07       53.46      7.51 o 
  -3   7   8       15.40        9.64      4.11 o 
  -2   7   8        3.06       -1.94      3.20 o 
  -1   7   8        7.58        0.48      3.01 o 
   0   7   8       14.54       11.00      4.17 o 
  -6   8   8        2.13       -0.60      3.87 o 
  -5   8   8        0.27       -4.84      5.35 o 
  -4   8   8       20.67       15.09      4.75 o 
  -3   8   8       39.09       26.46      4.29 o 
  -2   8   8        0.37       -0.63      4.00 o 
  -9   1   9        7.09       -5.03     12.00 o 
  -8   1   9       16.86       12.65      2.54 o 
  -7   1   9       38.16       27.61      4.78 o 
  -6   1   9        0.10        2.21      2.49 o 
  -5   1   9        0.54       -0.43      4.05 o 
  -4   1   9        3.46        7.03      3.40 o 
  -3   1   9       11.26       20.72      4.73 o 
  -2   1   9        2.92        4.88      3.58 o 
  -1   1   9        3.08        3.40      7.36 o 
   0   1   9        0.90        3.27      4.90 o 
  -8   2   9       54.32       66.69      4.86 o 
  -7   2   9       11.17       11.26      2.43 o 
  -6   2   9        3.78        2.85      2.78 o 
  -5   2   9        2.33        4.18      3.41 o 
  -4   2   9        0.90        5.19      4.28 o 
  -3   2   9        2.99       -0.71      2.18 o 
  -2   2   9        0.04        0.64      2.04 o 
  -1   2   9        1.62       -1.78      4.18 o 
   0   2   9        3.31        1.09      4.05 o 
  -8   3   9      132.58      131.56      4.73 o 
  -7   3   9       28.08       26.01      4.03 o 
  -6   3   9        1.10       -2.81      2.81 o 
  -5   3   9        0.15        3.04      2.38 o 
  -4   3   9        1.13        0.10      5.66 o 
  -3   3   9        7.65        7.70      3.60 o 
  -2   3   9        1.98        0.53      5.82 o 
  -1   3   9        0.55       -1.51      3.92 o 
  -7   4   9       15.43       11.29      5.33 o 
  -6   4   9        5.15        5.25      2.69 o 
  -5   4   9        3.57        2.00      2.95 o 
  -4   4   9        0.32       -4.29      5.45 o 
  -3   4   9        0.16       -1.02      2.61 o 
  -2   4   9       12.46        8.25      4.92 o 
  -5   5   9        9.37        0.47      6.40 o 
  -4   5   9       16.15       22.83      4.25 o 
                                                 
